# Supplementary material for: Crystal structure of bis­(di­methyl­ammonium) hexa­aqua­nickel(II) bis­(sulfate) dihydrate
Source: Acta Crystallogr Sect E Struct Rep Online. 2014 Oct 24;70(Pt 11):403–5. doi: 10.1107/S160053681402234X (PMC4257308; doi:10.1107/S160053681402234X)
Supplement: Supplementary file 1 [file e-70-00403-sup1.cif]

##############################################################################
#                                                                            #
# This CIF contains the data in a paper accepted for publication in          #
# Acta Crystallographica Section E. It conforms to the requirements of       #
# Notes for Authors for Acta Crystallographica Section E, and has been       #
# peer reviewed under the auspices of the IUCr Commission on Journals.       #
#                                                                            #
# Full details of the Crystallographic Information File format               #
# are given in the paper "The Crystallographic Information File (CIF):       #
# a New Standard Archive File for Crystallography" by S. R. Hall, F. H.      #
# Allen and I. D. Brown [Acta Cryst. (1991), A47, 655-685].                  #
#                                                                            #
# The current version of the core CIF dictionary is obtainable from          #
# ftp://ftp.iucr.org/pub/cif_core.dic.                                       #
#                                                                            #
# Software is freely available for graphical display of the structure(s)     #
# in this CIF. For information consult the CIF software page                 #
# http://www.iucr.org/resources/cif/software.                                #
#                                                                            #
# This file may be used for bona fide research purposes within the           #
# scientific community so long as proper attribution is given to the journal # 
# article from which it was obtained.                                        #
#                                                                            #
##############################################################################
data_I
_audit_creation_method     SHELXL-97
_database_code_depnum_ccdc_archive     'CCDC 1028557'
_chemical_name_systematic
;
Bis(dimethylammonium) hexaaquanickel(II) bis(sulfate) dihydrate
;
_chemical_name_common
;
;
_chemical_formula_moiety     '2(C2 H8 N+), H12 Ni O6 2+, 2(O4 S 2-), 2(H2 O)'
_chemical_formula_sum     'C4 H32 N2 Ni O16 S2'
_chemical_formula_iupac     '(C2 H8 N)2 [Ni (H2 O)6] (S O4)2, 2H2 O'
_chemical_formula_weight     487.13
_chemical_melting_point     ?
_symmetry_cell_setting     orthorhombic
_symmetry_space_group_name_H-M     'P b c a'
_symmetry_space_group_name_Hall     '-P 2ac 2ab'
loop_
    _symmetry_equiv_pos_as_xyz
    'x, y, z'
    '-x+1/2, -y, z+1/2'
    'x+1/2, -y+1/2, -z'
    '-x, y+1/2, -z+1/2'
    '-x, -y, -z'
    'x-1/2, y, -z-1/2'
    '-x-1/2, y-1/2, z'
    'x, -y-1/2, z-1/2'
_cell_length_a     8.9363(6)
_cell_length_b     13.2370(8)
_cell_length_c     16.4810(14)
_cell_angle_alpha     90.00
_cell_angle_beta     90.00
_cell_angle_gamma     90.00
_cell_volume     1949.5(2)
_cell_formula_units_Z     4
_cell_measurement_reflns_used     25
_cell_measurement_theta_min     5.51
_cell_measurement_theta_max     10.05
_cell_measurement_temperature     295(2)
_exptl_crystal_description     prism
_exptl_crystal_colour     'light green'
_exptl_crystal_size_max     0.29
_exptl_crystal_size_mid     0.27
_exptl_crystal_size_min     0.26
_exptl_crystal_density_diffrn     1.660
_exptl_crystal_density_meas     ?
_exptl_crystal_density_method     'not measured'
_exptl_crystal_F_000     1032
_exptl_absorpt_coefficient_mu     1.284
_exptl_absorpt_correction_type     psi-scan
_exptl_absorpt_process_details
;
(North <i>et al.</i>,  1968)
;
_exptl_absorpt_correction_T_min     0.9346
_exptl_absorpt_correction_T_max     0.9994
_exptl_special_details
;
A suitable single-crystal was carefully selected under a polarizing microscope
and mounted in a glass capillary.
;
_diffrn_ambient_temperature     295(2)
_diffrn_radiation_type     MoK\a
_diffrn_radiation_wavelength     0.71073
_diffrn_radiation_source     'fine-focus sealed tube'
_diffrn_radiation_monochromator     graphite
_diffrn_measurement_device_type     'Enraf--Nonius MACH3'
_diffrn_measurement_method     '/w2/q'
_diffrn_reflns_number     4902
_diffrn_reflns_av_R_equivalents     0.1071
_diffrn_reflns_av_sigmaI/netI     0.0930
_diffrn_reflns_theta_min     2.47
_diffrn_reflns_theta_max     25.00
_diffrn_reflns_theta_full     25.00
_diffrn_measured_fraction_theta_max     1.000
_diffrn_measured_fraction_theta_full     1.000
_diffrn_reflns_limit_h_min     -10
_diffrn_reflns_limit_h_max     10
_diffrn_reflns_limit_k_min     -15
_diffrn_reflns_limit_k_max     15
_diffrn_reflns_limit_l_min     -19
_diffrn_reflns_limit_l_max     19
_diffrn_standards_number     3
_diffrn_standards_interval_count     100
_diffrn_standards_interval_time     60
_diffrn_standards_decay_%     0.25
_refine_special_details
;
Refinement of <i>F</i>^2^ against ALL reflections. The weighted <i>R</i>-factor
<i>wR</i> and goodness of fit <i>S</i> are based on <i>F</i>^2^, conventional
<i>R</i>-factors <i>R</i> are based on <i>F</i>, with <i>F</i> set to zero for
negative <i>F</i>^2^. The threshold expression of <i>F</i>^2^ >
\s(<i>F</i>^2^) is used only for calculating <i>R</i>-factors(gt) <i>etc</i>.
and is not relevant to the choice of reflections for refinement.
<i>R</i>-factors based on <i>F</i>^2^ are statistically about twice as large
as those based on <i>F</i>, and <i>R</i>-factors based on ALL data will be
even larger.
;
_reflns_number_total     1719
_reflns_number_gt     962
_reflns_threshold_expression     I>2\s(I)
_refine_ls_structure_factor_coef     Fsqd
_refine_ls_matrix_type     full
_refine_ls_R_factor_all     0.1164
_refine_ls_R_factor_gt     0.0402
_refine_ls_wR_factor_gt     0.0907
_refine_ls_wR_factor_ref     0.1232
_refine_ls_goodness_of_fit_ref     1.074
_refine_ls_restrained_S_all     1.072
_refine_ls_number_reflns     1719
_refine_ls_number_parameters     148
_refine_ls_number_restraints     8
_refine_ls_hydrogen_treatment     mixed
_refine_ls_weighting_scheme     calc
_refine_ls_weighting_details
         'calc w=1/[\s^2^(Fo^2^)+(0.0578P)^2^+0.0324P] where P=(Fo^2^+2Fc^2^)/3'
_atom_sites_solution_hydrogens     geom
_atom_sites_solution_primary     direct
_atom_sites_solution_secondary     difmap
_refine_ls_shift/su_max     0.000
_refine_ls_shift/su_mean     0.000
_refine_diff_density_max     0.441
_refine_diff_density_min     -0.412
_refine_ls_extinction_method
;
SHELXL97 (Sheldrick, 2008)
;
_refine_ls_extinction_coef     0.0267(19)
_refine_ls_extinction_expression
                                  'Fc^*^=kFc[1+0.001xFc^2^\l^3^/sin(2\q)]^-1/4^'
loop_
    _atom_type_symbol
    _atom_type_description
    _atom_type_scat_dispersion_real
    _atom_type_scat_dispersion_imag
    _atom_type_scat_source
    'H' 'H' 0.0000 0.0000
                         'International Tables Vol C Tables 4.2.6.8 and 6.1.1.4'
    'C' 'C' 0.0033 0.0016
                         'International Tables Vol C Tables 4.2.6.8 and 6.1.1.4'
    'N' 'N' 0.0061 0.0033
                         'International Tables Vol C Tables 4.2.6.8 and 6.1.1.4'
    'O' 'O' 0.0106 0.0060
                         'International Tables Vol C Tables 4.2.6.8 and 6.1.1.4'
    'S' 'S' 0.1246 0.1234
                         'International Tables Vol C Tables 4.2.6.8 and 6.1.1.4'
    'Ni' 'Ni' 0.3393 1.1124
                         'International Tables Vol C Tables 4.2.6.8 and 6.1.1.4'
_computing_data_collection
;
<i>CAD-4 Software</i> (Enraf--Nonius, 1998)
;
_computing_cell_refinement
;
<i>CAD-4 Software</i> (Enraf--Nonius, 1998)
;
_computing_data_reduction
;
MolEN (Fair, 1990)
;
_computing_structure_solution
;
SIR97 (Altomare <i>et al.</i>,  1999)
;
_computing_structure_refinement
;
SHELXL97 (Sheldrick, 2008)
;
_computing_molecular_graphics
;
ATOMS (Dowty, 2011)
;
_computing_publication_material
;
SHELXL97 (Sheldrick, 2008) and puplCIF (Westrip, 2010)
;
loop_
    _atom_site_type_symbol
    _atom_site_label
    _atom_site_fract_x
    _atom_site_fract_y
    _atom_site_fract_z
    _atom_site_U_iso_or_equiv
    _atom_site_adp_type
    _atom_site_calc_flag
    _atom_site_refinement_flags
    _atom_site_occupancy
    _atom_site_symmetry_multiplicity
    _atom_site_disorder_assembly
    _atom_site_disorder_group
    Ni Ni 0.0000 0.5000 -0.5000 0.0269(3) Uani d S 1 2 . .
    S S1 0.44455(15) 0.65768(10) -0.40485(8) 0.0314(4) Uani d . 1 1 . .
    O O1 0.3690(4) 0.7003(3) -0.4766(2) 0.0446(11) Uani d . 1 1 . .
    O O2 0.3354(4) 0.6104(3) -0.3508(2) 0.0424(11) Uani d . 1 1 . .
    O O3 0.5247(5) 0.7376(3) -0.3626(3) 0.0617(13) Uani d . 1 1 . .
    O O4 0.5509(6) 0.5805(3) -0.4313(3) 0.0764(16) Uani d . 1 1 . .
    O O5 -0.0494(5) 0.4469(3) -0.6145(2) 0.0382(10) Uani d D 1 1 . .
    H H51 -0.150(3) 0.420(4) -0.619(3) 0.06(2) Uiso d D 1 1 . .
    H H52 0.023(7) 0.401(5) -0.639(5) 0.12(3) Uiso d D 1 1 . .
    O O6 0.1383(4) 0.6054(3) -0.5541(2) 0.0339(9) Uani d D 1 1 . .
    H H61 0.090(6) 0.656(3) -0.588(3) 0.07(2) Uiso d D 1 1 . .
    H H62 0.209(5) 0.639(4) -0.518(3) 0.07(2) Uiso d D 1 1 . .
    O O7 0.1783(4) 0.4042(3) -0.4930(2) 0.0379(9) Uani d D 1 1 . .
    H H71 0.264(4) 0.415(5) -0.528(3) 0.07(2) Uiso d D 1 1 . .
    H H72 0.169(9) 0.3310(10) -0.490(4) 0.11(3) Uiso d D 1 1 . .
    O O8 0.1689(5) 0.3224(4) -0.6862(2) 0.0535(12) Uani d D 1 1 . .
    H H81 0.275(2) 0.311(5) -0.676(4) 0.10(3) Uiso d D 1 1 . .
    H H82 0.177(10) 0.361(5) -0.736(3) 0.12(3) Uiso d D 1 1 . .
    N N3 0.0336(6) 0.1126(4) -0.6424(3) 0.0537(15) Uani d . 1 1 . .
    H H3A 0.1022 0.1550 -0.6213 0.064 Uiso calc R 1 1 . .
    H H3B 0.0189 0.0628 -0.6061 0.064 Uiso calc R 1 1 . .
    C C1 0.0946(11) 0.0689(5) -0.7152(5) 0.097(3) Uani d . 1 1 . .
    H H1A 0.1864 0.0346 -0.7027 0.145 Uiso calc R 1 1 . .
    H H1B 0.1138 0.1214 -0.7541 0.145 Uiso calc R 1 1 . .
    H H1C 0.0243 0.0216 -0.7375 0.145 Uiso calc R 1 1 . .
    C C2 -0.1071(8) 0.1681(6) -0.6520(5) 0.071(2) Uani d . 1 1 . .
    H H2A -0.1374 0.1951 -0.6005 0.106 Uiso calc R 1 1 . .
    H H2B -0.1830 0.1231 -0.6720 0.106 Uiso calc R 1 1 . .
    H H2C -0.0930 0.2223 -0.6899 0.106 Uiso calc R 1 1 . .
loop_
    _atom_site_aniso_label
    _atom_site_aniso_U_11
    _atom_site_aniso_U_22
    _atom_site_aniso_U_33
    _atom_site_aniso_U_12
    _atom_site_aniso_U_13
    _atom_site_aniso_U_23
    Ni 0.0289(5) 0.0233(5) 0.0284(5) 0.0004(5) -0.0020(4) 0.0003(5)
    S1 0.0293(7) 0.0309(7) 0.0340(8) -0.0008(6) -0.0010(6) 0.0055(6)
    O1 0.055(3) 0.040(2) 0.038(2) -0.009(2) -0.0177(19) 0.0099(18)
    O2 0.031(2) 0.053(3) 0.043(2) -0.0083(19) 0.0059(19) 0.007(2)
    O3 0.083(3) 0.054(3) 0.047(3) -0.033(3) -0.027(2) 0.015(2)
    O4 0.066(3) 0.059(3) 0.104(4) 0.026(3) 0.040(3) 0.029(3)
    O5 0.032(2) 0.045(2) 0.038(2) -0.005(2) -0.0017(19) -0.0058(19)
    O6 0.036(2) 0.029(2) 0.037(2) -0.0031(18) -0.0059(18) 0.0067(18)
    O7 0.032(2) 0.032(2) 0.050(3) 0.0070(18) 0.008(2) 0.007(2)
    O8 0.041(3) 0.080(3) 0.040(3) -0.003(3) 0.000(2) -0.008(3)
    N3 0.069(4) 0.041(3) 0.051(3) 0.004(3) -0.016(3) -0.005(3)
    C1 0.147(9) 0.049(5) 0.094(7) 0.008(5) 0.065(6) 0.013(4)
    C2 0.051(4) 0.078(6) 0.082(5) -0.001(4) 0.011(4) 0.021(5)
_geom_special_details
;
All e.s.d.'s (except the e.s.d. in the dihedral angle between two l.s. planes)
are estimated using the full covariance matrix. The cell e.s.d.'s are taken
into account individually in the estimation of e.s.d.'s in distances, angles
and torsion angles; correlations between e.s.d.'s in cell parameters are only
used when they are defined by crystal symmetry. An approximate (isotropic)
treatment of cell e.s.d.'s is used for estimating e.s.d.'s involving l.s.
planes.
;
loop_
    _geom_bond_atom_site_label_1
    _geom_bond_atom_site_label_2
    _geom_bond_site_symmetry_2
    _geom_bond_distance
    _geom_bond_publ_flag
    Ni O7 5_564 2.040(3) ?
    Ni O7 . 2.040(3) ?
    Ni O5 . 2.061(4) ?
    Ni O5 5_564 2.061(4) ?
    Ni O6 . 2.066(4) ?
    Ni O6 5_564 2.066(4) ?
    S1 O3 . 1.455(4) ?
    S1 O4 . 1.461(4) ?
    S1 O2 . 1.461(4) ?
    S1 O1 . 1.474(4) ?
    O5 H51 . 0.974(10) ?
    O5 H52 . 0.976(10) ?
    O6 H61 . 0.973(10) ?
    O6 H62 . 0.976(10) ?
    O7 H71 . 0.974(10) ?
    O7 H72 . 0.975(10) ?
    O8 H81 . 0.975(10) ?
    O8 H82 . 0.976(10) ?
    N3 C1 . 1.440(8) ?
    N3 C2 . 1.464(8) ?
    N3 H3A . 0.9000 ?
    N3 H3B . 0.9000 ?
    C1 H1A . 0.9600 ?
    C1 H1B . 0.9600 ?
    C1 H1C . 0.9600 ?
    C2 H2A . 0.9600 ?
    C2 H2B . 0.9600 ?
    C2 H2C . 0.9600 ?
loop_
    _geom_angle_atom_site_label_1
    _geom_angle_atom_site_label_2
    _geom_angle_atom_site_label_3
    _geom_angle_site_symmetry_1
    _geom_angle_site_symmetry_3
    _geom_angle
    _geom_angle_publ_flag
    O7 Ni O7 5_564 . 180.0(2) ?
    O7 Ni O5 5_564 . 89.60(16) ?
    O7 Ni O5 . . 90.40(16) ?
    O7 Ni O5 5_564 5_564 90.40(16) ?
    O7 Ni O5 . 5_564 89.60(16) ?
    O5 Ni O5 . 5_564 180.0 ?
    O7 Ni O6 5_564 . 91.33(15) ?
    O7 Ni O6 . . 88.67(15) ?
    O5 Ni O6 . . 87.90(15) ?
    O5 Ni O6 5_564 . 92.10(15) ?
    O7 Ni O6 5_564 5_564 88.67(15) ?
    O7 Ni O6 . 5_564 91.33(15) ?
    O5 Ni O6 . 5_564 92.10(15) ?
    O5 Ni O6 5_564 5_564 87.90(15) ?
    O6 Ni O6 . 5_564 180.00(19) ?
    O3 S1 O4 . . 109.3(3) ?
    O3 S1 O2 . . 110.4(3) ?
    O4 S1 O2 . . 108.4(3) ?
    O3 S1 O1 . . 109.3(2) ?
    O4 S1 O1 . . 109.0(3) ?
    O2 S1 O1 . . 110.3(2) ?
    Ni O5 H51 . . 113(3) ?
    Ni O5 H52 . . 117(5) ?
    H51 O5 H52 . . 110(6) ?
    Ni O6 H61 . . 117(4) ?
    Ni O6 H62 . . 116(4) ?
    H61 O6 H62 . . 109(5) ?
    Ni O7 H71 . . 119(4) ?
    Ni O7 H72 . . 123(5) ?
    H71 O7 H72 . . 104(6) ?
    H81 O8 H82 . . 99(6) ?
    C1 N3 C2 . . 115.8(6) ?
    C1 N3 H3A . . 108.3 ?
    C2 N3 H3A . . 108.3 ?
    C1 N3 H3B . . 108.3 ?
    C2 N3 H3B . . 108.3 ?
    H3A N3 H3B . . 107.4 ?
    N3 C1 H1A . . 109.5 ?
    N3 C1 H1B . . 109.5 ?
    H1A C1 H1B . . 109.5 ?
    N3 C1 H1C . . 109.5 ?
    H1A C1 H1C . . 109.5 ?
    H1B C1 H1C . . 109.5 ?
    N3 C2 H2A . . 109.5 ?
    N3 C2 H2B . . 109.5 ?
    H2A C2 H2B . . 109.5 ?
    N3 C2 H2C . . 109.5 ?
    H2A C2 H2C . . 109.5 ?
    H2B C2 H2C . . 109.5 ?
loop_
    _geom_hbond_atom_site_label_D
    _geom_hbond_atom_site_label_H
    _geom_hbond_atom_site_label_A
    _geom_hbond_site_symmetry_A
    _geom_hbond_distance_DH
    _geom_hbond_distance_HA
    _geom_hbond_distance_DA
    _geom_hbond_angle_DHA
    O5 H51 O2 5_564 0.974(10) 1.772(19) 2.727(5) 166(5)
    O5 H52 O8 . 0.976(10) 1.840(13) 2.814(6) 176(7)
    O6 H61 O3 3_464 0.973(10) 1.728(16) 2.689(5) 169(6)
    O6 H62 O1 . 0.976(10) 1.78(2) 2.731(5) 164(5)
    O7 H71 O4 5_664 0.974(10) 1.78(2) 2.730(6) 164(5)
    O7 H72 O1 7_655 0.975(10) 1.776(15) 2.745(5) 173(7)
    O8 H81 O3 5_664 0.975(10) 2.01(2) 2.962(6) 166(6)
    O8 H82 O2 2_564 0.976(10) 1.93(3) 2.856(6) 158(7)
    N3 H3B O4 3_454 0.90 2.02 2.835(7) 150.8
    N3 H3A O6 7_655 0.90 2.65 3.274(6) 127.0
_iucr_refine_instructions_details
;
TITL  [(CH3)2NH2]2Ni(SO4)2*8H2O in Pbca (Nr. 61,abc) Z=4 Messung 2
CELL  0.71073 8.9363 13.2370 16.4810 90 90 90
ZERR  4 0.0006 0.0008 0.0014 0.0 0.0 0.0
LATT    1
SYMM   1/2-X,-Y,1/2+Z
SYMM   1/2+X,1/2-Y,-Z
SYMM   -X,1/2+Y,1/2-Z
SFAC  H C N O S Ni
UNIT 128,16,8,64,8,4
MERG 2
OMIT -4 50
EQIV $1 -x, -y+1, -z-1
EQIV $2  x-1/2, -y+3/2, -z-1
EQIV $3 -x+1, -y+1, -z-1
EQIV $4 -x+1/2, y-1/2, z
EQIV $5 -x+1/2, -y+1, z-1/2
EQIV $6  x-1/2, -y+1/2, -z-1
EQIV $7 -x+1/2, y-1/2, z
ACTA
BOND $H
HTAB
HTAB  O5 O2_$1
HTAB  O5 O8
HTAB  O6 O3_$2
HTAB  O6 O1
HTAB  O7 O4_$3
HTAB  O7 O1_$4
HTAB  O8 O3_$3
HTAB  O8 O2_$5
HTAB  N3 O4_$6
HTAB  N3 O6_$7
MPLA 4 O5 O5_$1 O7 O7_$1 Ni
L.S.      15
WGHT    0.057800    0.032400
EXTI    0.026730
FVAR       0.17741
NI    6    0.000000    0.500000   -0.500000    10.50000    0.02891    0.02332 =
         0.02844    0.00026   -0.00197    0.00036
S1    5    0.444547    0.657677   -0.404853    11.00000    0.02925    0.03085 =
         0.03401    0.00554   -0.00103   -0.00077
O1    4    0.368968    0.700289   -0.476618    11.00000    0.05519    0.04022 =
         0.03836    0.00985   -0.01775   -0.00875
O2    4    0.335446    0.610386   -0.350819    11.00000    0.03093    0.05271 =
         0.04341    0.00658    0.00585   -0.00833
O3    4    0.524744    0.737613   -0.362597    11.00000    0.08336    0.05447 =
         0.04714    0.01494   -0.02688   -0.03294
O4    4    0.550862    0.580540   -0.431338    11.00000    0.06603    0.05882 =
         0.10432    0.02926    0.04019    0.02580
O5    4   -0.049434    0.446901   -0.614457    11.00000    0.03200    0.04464 =
         0.03802   -0.00576   -0.00170   -0.00515
H51   1   -0.150254    0.419565   -0.619133    11.00000    0.06247
H52   1    0.022979    0.401102   -0.639176    11.00000    0.11595
O6    4    0.138285    0.605394   -0.554130    11.00000    0.03622    0.02897 =
         0.03659    0.00672   -0.00586   -0.00309
H61   1    0.090184    0.655950   -0.588179    11.00000    0.06759
H62   1    0.208682    0.639438   -0.518055    11.00000    0.07357
O7    4    0.178314    0.404201   -0.493035    11.00000    0.03215    0.03187 =
         0.04978    0.00715    0.00779    0.00700
H71   1    0.264353    0.414952   -0.528260    11.00000    0.07121
H72   1    0.168573    0.330962   -0.490009    11.00000    0.10641
O8    4    0.168894    0.322371   -0.686179    11.00000    0.04063    0.08003 =
         0.03983   -0.00772    0.00027   -0.00267
H81   1    0.275236    0.311053   -0.676435    11.00000    0.09519
H82   1    0.176968    0.361386   -0.736219    11.00000    0.12053
N3    3    0.033613    0.112624   -0.642394    11.00000    0.06887    0.04089 =
         0.05131   -0.00461   -0.01597    0.00443
AFIX  23
H3A   1    0.102169    0.154952   -0.621309    11.00000   -1.20000
H3B   1    0.018932    0.062768   -0.606126    11.00000   -1.20000
AFIX   0
C1    2    0.094614    0.068919   -0.715245    11.00000    0.14714    0.04917 =
         0.09359    0.01344    0.06543    0.00810
AFIX  33
H1A   1    0.186389    0.034630   -0.702668    11.00000   -1.50000
H1B   1    0.113809    0.121370   -0.754103    11.00000   -1.50000
H1C   1    0.024313    0.021621   -0.737533    11.00000   -1.50000
AFIX   0
C2    2   -0.107078    0.168061   -0.652034    11.00000    0.05143    0.07787 =
         0.08233    0.02102    0.01067   -0.00059
AFIX  33
H2A   1   -0.137434    0.195072   -0.600543    11.00000   -1.50000
H2B   1   -0.182987    0.123132   -0.671951    11.00000   -1.50000
H2C   1   -0.093045    0.222319   -0.689927    11.00000   -1.50000
DFIX 0.98 0.01 O5 H51 O5 H52 O6 H61 O6 H62 O7 H71 O7 H72
DFIX 0.98 0.01 O8 H81 O8 H82
FMAP
HKLF 4
END
;
data_global
_journal_date_recd_electronic     2014-10-02
_journal_date_accepted     2014-10-10
_journal_name_full     'Acta Crystallographica, Section E'
_journal_year     2014
_journal_volume     70
_journal_issue     11
_journal_page_first     403
_journal_page_last     405
_journal_paper_category     GM
_journal_paper_doi     10.1107/S160053681402234X
_journal_coeditor_code     WM5074
_publ_contact_author_name     'Held, Peter'
_publ_contact_author_address
;
  Institut f\"ur Kristallographie
  Universit\"at zu K\"oln
  Greinstrasse 6
  D-50939 K\"oln
  Germany
;
_publ_contact_author_email     peter.held@uni-koeln.de
_publ_contact_author_fax     '+49-221-470-4963'
_publ_contact_author_phone     '+49-221-470-6103'
_publ_section_title
;
Crystal structure of bis(dimethylammonium) hexaaquanickel(II) bis(sulfate)
dihydrate
;
loop_
    _publ_author_name
    _publ_author_address
    'Held, Peter'
;
Institut f\"ur Kristallographie
Universit\"at zu K\"oln
Greinstrasse 6
D-50939 K\"oln
Germany
;
_publ_section_synopsis
;
In the salt bis(dimethylammonium) hexaaquanickelate(II) bis(sulfate) dihydrate,
the Ni^II^ cation is located on a centre of inversion and exhibits a slightly
distorted octahedral arrangement of water molecules. The noncoordinating water
molecules and dimethylammonium cations connect the sulfate and
[Ni(H~2~O)~6~]^2+^ octahedra <i>via</i> O---H...O and N---H...O hydrogen bonds
into a three-dimensional framework.
;
