# Supplementary material for: Crystal structure of bis­(di­methyl­ammonium) hexa­aqua­nickel(II) bis­(sulfate) dihydrate
Source: Acta Crystallogr Sect E Struct Rep Online. 2014 Oct 24;70(Pt 11):403–5. doi: 10.1107/S160053681402234X (PMC4257308; doi:10.1107/S160053681402234X)
Supplement: Supplementary file 2 [file e-70-00403-Isup2.hkl]

# 
# h,k,l, Fc-squared, Fo-squared, sigma(Fo-squared) and status flag 
# 
data_I
_shelx_title '  [(CH3)2NH2]2Ni(SO4)2*8H2O in Pbca (Nr. 61,abc) Z=4 Messung 2' 
_shelx_refln_list_code          4 
_shelx_F_calc_maximum      270.18 
_exptl_crystal_F_000      1032.00 
_reflns_d_resolution_high  0.8410 
 
loop_ 
 _symmetry_equiv_pos_as_xyz 
 'x, y, z' 
 '-x+1/2, -y, z+1/2' 
 'x+1/2, -y+1/2, -z' 
 '-x, y+1/2, -z+1/2' 
 '-x, -y, -z' 
 'x-1/2, y, -z-1/2' 
 '-x-1/2, y-1/2, z' 
 'x, -y-1/2, z-1/2' 
 
_cell_length_a     8.9363 
_cell_length_b    13.2370 
_cell_length_c    16.4810 
_cell_angle_alpha  90.000 
_cell_angle_beta   90.000 
_cell_angle_gamma  90.000 
 
_shelx_F_squared_multiplier     1.000 
 
loop_ 
 _refln_index_h 
 _refln_index_k 
 _refln_index_l 
 _refln_F_squared_calc 
 _refln_F_squared_meas 
 _refln_F_squared_sigma 
 _refln_observed_status 
   2   0   0    72999.17    50393.81   1377.46 o 
   4   0   0       93.33       56.14     29.13 o 
   6   0   0     9052.91     7987.76    163.60 o 
   8   0   0      231.08      151.47    180.56 o 
  10   0   0      463.44      587.01     85.93 o 
   2   1   0    13364.04    11882.07    308.44 o 
   4   1   0     1304.64     1540.80     62.69 o 
   6   1   0      790.14      828.37     77.18 o 
   8   1   0      699.82      665.79    100.54 o 
  10   1   0      469.14      468.64    103.85 o 
   0   2   0     3035.70     3215.71     94.47 o 
   2   2   0     8416.03     7281.58    186.30 o 
   4   2   0     9075.27     7182.82    232.14 o 
   6   2   0     2654.95     2322.78     99.41 o 
   8   2   0      962.10     1095.95    105.23 o 
  10   2   0      598.73      826.76    104.04 o 
   2   3   0      149.68      -15.25    116.94 o 
   4   3   0     1127.08     1189.76     58.37 o 
   6   3   0      637.92      534.99     71.55 o 
   8   3   0       27.98     -123.94    202.92 o 
  10   3   0      202.27      111.10     84.13 o 
   0   4   0    19025.16    19913.32    469.00 o 
   2   4   0     8929.86     9173.87    239.62 o 
   4   4   0    14108.86    12218.22    333.96 o 
   6   4   0     1366.68     1113.46     87.48 o 
   8   4   0     4345.90     4024.72    154.41 o 
  10   4   0     1926.45     1675.75    126.92 o 
   2   5   0     6464.69     6421.13    212.45 o 
   4   5   0     7054.18     6044.27    179.89 o 
   6   5   0     6312.82     5822.27    189.98 o 
   8   5   0     1357.48     1358.83    109.51 o 
  10   5   0       92.85      242.43     74.92 o 
   0   6   0      751.92      588.69     51.63 o 
   2   6   0     4591.00     4332.79    116.69 o 
   4   6   0     2061.64     1875.80     88.55 o 
   6   6   0       19.92      -27.54     66.16 o 
   8   6   0      165.62      111.10     78.40 o 
   2   7   0      780.92      753.35     61.63 o 
   4   7   0      797.12      772.52     74.55 o 
   6   7   0       19.68       91.79    183.58 o 
   8   7   0        5.58      -30.52    145.56 o 
   0   8   0     1334.41     1463.78     84.98 o 
   2   8   0     2645.63     2490.85    103.65 o 
   4   8   0     4089.92     3878.36    135.95 o 
   6   8   0     3257.57     2942.05    138.28 o 
   8   8   0     1181.57     1146.14    110.77 o 
   2   9   0      124.83      108.42     70.68 o 
   4   9   0     1599.29     1540.54    101.06 o 
   6   9   0      373.99      344.43     83.89 o 
   8   9   0        1.86     -481.19    247.88 o 
   0  10   0     3055.80     2757.09    124.36 o 
   2  10   0      227.37      198.63     72.63 o 
   4  10   0       13.38       63.35     70.54 o 
   6  10   0     4236.58     4387.23    172.17 o 
   8  10   0     1844.65     1989.05    140.65 o 
   2  11   0       47.38       71.32    159.52 o 
   4  11   0      825.32      836.05    108.13 o 
   6  11   0      133.90       95.23    226.77 o 
   0  12   0     5471.33     5400.01    170.91 o 
   2  12   0     3380.79     3637.30    148.72 o 
   4  12   0     1659.60     1580.39    124.35 o 
   6  12   0      324.03        0.00    266.59 o 
   2  13   0       25.17      125.48     77.43 o 
   4  13   0        2.97       32.45    213.34 o 
   0  14   0      277.32      159.83    291.29 o 
   2  14   0     1465.82     1743.75    125.87 o 
   4  14   0     1104.61     1256.94    120.65 o 
   2  15   0      125.75     -142.98    237.27 o 
   1   1   1     1477.29     1535.26     23.88 o 
   2   1   1      433.65      549.75     46.61 o 
   3   1   1      157.46      170.66     24.03 o 
   4   1   1     3848.52     3935.03    234.96 o 
   5   1   1     6848.00     6105.61    455.36 o 
   6   1   1      415.04      406.72     44.79 o 
   7   1   1     4043.15     3737.65    309.13 o 
   8   1   1       44.32      -28.84     74.68 o 
   9   1   1     1296.26     1432.80    121.76 o 
  10   1   1       58.22       74.08     98.26 o 
   0   2   1     5081.06     5843.32     94.63 o 
   1   2   1     2109.52     2213.24     57.23 o 
   2   2   1       58.73       90.74     35.90 o 
   3   2   1     9785.84     9274.60    190.59 o 
   4   2   1       92.08       79.34     31.61 o 
   5   2   1      588.00      552.05     38.38 o 
   6   2   1      222.78      128.66     55.46 o 
   7   2   1      118.50      -34.21    102.89 o 
   8   2   1     1372.27     1192.83     75.38 o 
   9   2   1      415.01      456.67    142.17 o 
  10   2   1      496.77      439.47     93.49 o 
   1   3   1    53426.85    56272.72   1210.07 o 
   2   3   1    16915.48    18028.76    311.46 o 
   3   3   1    16654.01    16354.52    607.82 o 
   4   3   1       47.15      -39.08     44.85 o 
   5   3   1     1081.04     1028.72     69.02 o 
   6   3   1      237.35      259.56     43.38 o 
   7   3   1      179.29      197.76     66.12 o 
   8   3   1      236.16      168.35     78.59 o 
   9   3   1       34.83      -32.44    129.61 o 
  10   3   1      116.76      101.60     64.24 o 
   0   4   1     3806.51     4041.07     78.19 o 
   1   4   1      402.97      465.47     27.40 o 
   2   4   1       34.56      -61.05     54.95 o 
   3   4   1      514.69      449.18     29.96 o 
   4   4   1        8.51     -166.56     83.28 o 
   5   4   1      655.56      641.47     65.30 o 
   6   4   1       79.21       22.97     57.04 o 
   7   4   1      154.38       91.86     55.55 o 
   8   4   1      138.16      159.00     72.02 o 
   9   4   1       28.19       60.87     92.36 o 
  10   4   1       53.03       63.93     98.29 o 
   1   5   1     1665.07     1726.02     59.65 o 
   2   5   1      853.04      879.05     43.64 o 
   3   5   1    18948.20    19004.85    518.15 o 
   4   5   1      986.49     1083.57    129.52 o 
   5   5   1     4925.41     4970.50    154.50 o 
   6   5   1      175.95      245.52    121.88 o 
   7   5   1      701.98      778.54     57.81 o 
   8   5   1        4.62      -90.57    117.66 o 
   9   5   1      671.38      718.52     93.60 o 
  10   5   1        0.17       44.26     75.23 o 
   0   6   1      678.45      774.90     39.90 o 
   1   6   1       57.39       53.72     39.88 o 
   2   6   1      631.96      755.56     35.48 o 
   3   6   1       79.24       35.61     40.99 o 
   4   6   1      167.12      171.23     49.05 o 
   5   6   1       96.21      -20.92     69.02 o 
   6   6   1        2.67     -243.17    146.46 o 
   7   6   1      114.10      124.49     57.32 o 
   8   6   1       11.17       -6.88    113.31 o 
   9   6   1       24.35      -61.20    118.33 o 
   1   7   1     2733.14     2702.93     53.10 o 
   2   7   1     2372.59     2303.91     90.45 o 
   3   7   1     2365.77     2400.54     61.03 o 
   4   7   1     1768.74     1820.72     59.53 o 
   5   7   1     1700.40     1787.92     64.44 o 
   6   7   1      768.88      746.35     57.03 o 
   7   7   1     3320.03     3317.58    117.84 o 
   8   7   1       66.70       53.19    135.82 o 
   9   7   1     1889.43     1993.48     91.70 o 
   0   8   1      721.83      778.82     53.01 o 
   1   8   1      111.13       91.23    127.84 o 
   2   8   1      466.23      465.64     44.40 o 
   3   8   1      962.13      926.99    111.39 o 
   4   8   1       65.54      -63.58    118.12 o 
   5   8   1     4252.17     4290.44    154.82 o 
   6   8   1       60.59       39.06    155.07 o 
   7   8   1     1143.29     1143.57     73.53 o 
   8   8   1      223.27      296.30     58.10 o 
   9   8   1      134.64      190.51     98.28 o 
   1   9   1     5931.22     6088.70     98.10 o 
   2   9   1       41.87       -0.30     59.68 o 
   3   9   1     1889.00     1801.14     64.27 o 
   4   9   1      683.20      823.64     55.86 o 
   5   9   1      836.61      842.55     58.61 o 
   6   9   1      315.42      -25.43    140.96 o 
   7   9   1      445.26      331.40     65.13 o 
   8   9   1        0.03      -63.44     93.37 o 
   0  10   1      122.37     -115.99    155.60 o 
   1  10   1      212.06      152.75    105.69 o 
   2  10   1       84.89     -103.74    102.27 o 
   3  10   1       79.66      154.24     93.08 o 
   4  10   1       64.34      -45.87    134.05 o 
   5  10   1      339.05      377.68     53.00 o 
   6  10   1        0.26       23.79     58.21 o 
   7  10   1        0.05       21.93     87.56 o 
   8  10   1       56.13       48.39    143.21 o 
   1  11   1     2090.68     2118.72     73.17 o 
   2  11   1      205.56      109.87    103.02 o 
   3  11   1      515.81      511.91     57.89 o 
   4  11   1        0.52       50.29     55.68 o 
   5  11   1     2069.61     1952.80     94.34 o 
   6  11   1        1.74      -75.09    196.09 o 
   7  11   1      890.17      892.60     75.59 o 
   0  12   1      263.10      214.43     87.58 o 
   1  12   1        0.60       25.67     47.03 o 
   2  12   1      575.02      623.42     56.17 o 
   3  12   1       16.92     -216.32    136.38 o 
   4  12   1      160.52      235.06    144.65 o 
   5  12   1      386.72      259.20     63.08 o 
   6  12   1       30.94       94.78     89.00 o 
   1  13   1       26.10       92.87     76.22 o 
   2  13   1        0.04      -76.49     71.50 o 
   3  13   1      203.06       42.13     80.58 o 
   4  13   1      356.20      394.14     71.59 o 
   5  13   1      950.77      957.25     76.02 o 
   0  14   1      216.67      -16.99    127.15 o 
   1  14   1       64.34      -89.01     96.25 o 
   2  14   1      232.07      163.79    131.42 o 
   3  14   1       44.42      103.87     97.09 o 
   4  14   1       32.54      -47.42     94.98 o 
   1  15   1      997.75      864.09     79.78 o 
   2  15   1      147.92       30.38     87.90 o 
   3  15   1     2069.07     2076.90     96.10 o 
   0   0   2    47485.65    51196.72    981.62 o 
   1   0   2      993.12     1085.61     42.31 o 
   2   0   2    11119.94    10372.91    470.43 o 
   3   0   2     2633.26     2567.95     42.17 o 
   4   0   2     2647.69     2358.50     50.83 o 
   5   0   2      851.73      787.47     79.75 o 
   6   0   2     3017.19     2622.30     85.59 o 
   7   0   2      310.93      246.51     43.22 o 
   8   0   2      743.57      732.94     65.91 o 
   9   0   2       61.34      -87.91     81.90 o 
  10   0   2       95.75       42.47     90.03 o 
   1   1   2     7741.46     8325.54    131.56 o 
   2   1   2      138.40       88.28     30.97 o 
   3   1   2     1505.44     1456.28     72.33 o 
   4   1   2      235.68      242.03     27.07 o 
   5   1   2       30.84      -13.34     52.11 o 
   6   1   2        8.32      -53.48     61.04 o 
   7   1   2      193.71       -8.66     78.38 o 
   8   1   2       14.30       41.35     53.84 o 
   9   1   2      697.86      707.13    167.38 o 
  10   1   2        0.03      -28.57     95.06 o 
   0   2   2    10954.25    12644.69    364.21 o 
   1   2   2       22.28        1.71     25.65 o 
   2   2   2     6139.59     5990.44    161.12 o 
   3   2   2      715.17      590.77     42.93 o 
   4   2   2     9056.54     8497.41    226.33 o 
   5   2   2        7.69      -72.34     82.32 o 
   6   2   2     4885.86     4256.21    234.02 o 
   7   2   2      234.16      180.02     58.50 o 
   8   2   2      830.58      894.65     59.40 o 
   9   2   2        2.55      -45.52     67.41 o 
  10   2   2      655.56      675.22     78.91 o 
   1   3   2     2674.15     2784.46     51.93 o 
   2   3   2     5741.79     5935.68    160.98 o 
   3   3   2    10009.68    10654.49    162.87 o 
   4   3   2     1812.01     2012.74     60.21 o 
   5   3   2      209.86      146.00     50.40 o 
   6   3   2      363.81      384.24     63.36 o 
   7   3   2       23.64      -33.94     58.34 o 
   8   3   2       40.50     -149.65    132.31 o 
   9   3   2      105.68     -155.72    134.58 o 
  10   3   2      159.85        4.12     98.72 o 
   0   4   2      747.22      668.39     35.77 o 
   1   4   2      396.62      323.48     27.84 o 
   2   4   2     5786.90     5938.65    205.58 o 
   3   4   2      103.45       80.22     32.43 o 
   4   4   2     4335.09     4325.67     74.78 o 
   5   4   2      311.29      218.74     68.41 o 
   6   4   2     2152.79     2170.09     70.37 o 
   7   4   2      495.25      523.71     54.26 o 
   8   4   2     1950.01     1963.90     77.86 o 
   9   4   2       18.81       23.74     71.84 o 
  10   4   2      770.51      974.45     77.96 o 
   1   5   2     1828.57     1836.31     44.41 o 
   2   5   2      281.38      272.36     29.57 o 
   3   5   2      347.70      326.66     31.55 o 
   4   5   2     2718.93     2835.09     63.12 o 
   5   5   2      301.14      315.00     43.51 o 
   6   5   2      277.70      206.39    104.63 o 
   7   5   2     1300.08     1276.41     67.92 o 
   8   5   2        0.01      -25.30     63.80 o 
   9   5   2     1088.02     1016.46     78.40 o 
  10   5   2        0.82      -88.54    109.12 o 
   0   6   2     1814.48     1554.28     76.56 o 
   1   6   2      446.56      446.49    115.88 o 
   2   6   2    12521.03    13083.16    244.09 o 
   3   6   2     7155.30     7040.35    305.56 o 
   4   6   2     4877.07     4689.52    196.26 o 
   5   6   2     4075.96     4021.99     84.26 o 
   6   6   2      303.36      226.97     64.97 o 
   7   6   2      111.25       73.11     72.06 o 
   8   6   2      991.46     1021.69    160.69 o 
   9   6   2       22.01     -286.61    153.06 o 
   1   7   2     1033.13     1127.62     42.55 o 
   2   7   2      634.53      686.59     71.88 o 
   3   7   2     2586.70     2719.00     92.11 o 
   4   7   2      925.23      999.02     52.45 o 
   5   7   2       66.75       15.53    106.57 o 
   6   7   2      191.55      161.05     61.76 o 
   7   7   2      566.76      612.73     57.51 o 
   8   7   2        0.12      -92.81    187.55 o 
   9   7   2        5.39     -218.87    151.01 o 
   0   8   2     3044.71     3183.03     80.75 o 
   1   8   2        3.92       -0.38     56.42 o 
   2   8   2     1840.23     1697.86     58.70 o 
   3   8   2      958.95     1051.10     51.55 o 
   4   8   2     1555.85     1645.25     66.52 o 
   5   8   2      640.37      543.27     57.33 o 
   6   8   2     1498.74     1490.72     71.01 o 
   7   8   2        0.01      -11.25    148.05 o 
   8   8   2      648.84      741.32     69.40 o 
   9   8   2       62.06       49.61    142.84 o 
   1   9   2      346.90      428.64     44.56 o 
   2   9   2        9.53      -26.33    113.80 o 
   3   9   2      280.53      199.64     64.26 o 
   4   9   2      622.85      622.99     70.00 o 
   5   9   2       63.03     -109.46     58.58 o 
   6   9   2       96.75      -51.15     87.31 o 
   7   9   2       25.95      -79.12     92.71 o 
   8   9   2        7.34       -0.18    132.04 o 
   0  10   2     6441.45     6050.84    158.09 o 
   1  10   2      258.50       72.41    183.57 o 
   2  10   2      710.96      670.48    168.10 o 
   3  10   2     2198.12     2081.96     73.26 o 
   4  10   2      204.28       58.21     79.12 o 
   5  10   2     1917.13     1778.75    107.26 o 
   6  10   2     2042.61     2180.52    156.12 o 
   7  10   2      256.08      457.15    110.11 o 
   8  10   2     1019.08     1148.12     99.72 o 
   1  11   2      963.39      954.42     70.09 o 
   2  11   2        0.09       56.72    110.71 o 
   3  11   2     2459.16     2327.53     79.74 o 
   4  11   2       91.65       -9.03    147.67 o 
   5  11   2       32.47      -82.93    135.54 o 
   6  11   2       45.81      -35.47    134.96 o 
   7  11   2      444.13      536.95     68.21 o 
   0  12   2     2145.80     2212.15    210.54 o 
   1  12   2        0.52       42.44     71.07 o 
   2  12   2     1833.17     1796.94     93.65 o 
   3  12   2      233.96      251.78     55.22 o 
   4  12   2     1813.71     1835.23     84.49 o 
   5  12   2      312.18      388.77     89.31 o 
   6  12   2      512.37      521.78     68.52 o 
   1  13   2      428.14      325.11    147.71 o 
   2  13   2        0.76     -152.14    144.89 o 
   3  13   2       58.83      -23.20     90.25 o 
   4  13   2        0.43       42.51     87.73 o 
   5  13   2        0.00       57.29     72.87 o 
   0  14   2      810.15      786.17    124.17 o 
   1  14   2        7.66     -152.53    130.30 o 
   2  14   2     1209.40     1309.44     79.26 o 
   3  14   2       27.30      -59.31     81.11 o 
   4  14   2     1100.47     1278.10     79.39 o 
   1  15   2      528.39      472.36     85.06 o 
   2  15   2       97.55       54.70    104.98 o 
   3  15   2      236.96      170.48    143.07 o 
   1   1   3    29783.86    30189.18    524.44 o 
   2   1   3     1930.39     1818.50     33.81 o 
   3   1   3      341.24      226.94     25.08 o 
   4   1   3      172.39      275.62     29.22 o 
   5   1   3     5464.76     4854.20    101.06 o 
   6   1   3      557.38      659.16    115.52 o 
   7   1   3     2650.54     2457.99     77.98 o 
   8   1   3        0.75       23.28     87.58 o 
   9   1   3      469.11      473.25     85.08 o 
  10   1   3        3.19      -30.46    142.07 o 
   0   2   3    14365.47    15934.67    264.25 o 
   1   2   3      484.45      513.71     24.85 o 
   2   2   3    12461.13    13332.06    195.15 o 
   3   2   3       51.51       22.77     33.88 o 
   4   2   3     1058.90     1012.39     36.57 o 
   5   2   3     1163.71     1141.05     45.35 o 
   6   2   3     1612.02     1582.34    118.58 o 
   7   2   3     1977.03     1741.88    136.56 o 
   8   2   3     2058.14     1944.11     76.31 o 
   9   2   3       21.94       58.59     92.02 o 
  10   2   3      644.54      761.34     76.43 o 
   1   3   3      750.83      857.72     30.17 o 
   2   3   3     6669.22     6391.47    136.64 o 
   3   3   3     2025.07     1888.99     82.63 o 
   4   3   3     4885.74     4458.92    162.38 o 
   5   3   3     3789.76     3601.79    123.00 o 
   6   3   3     1026.70     1048.37     91.31 o 
   7   3   3     3187.40     3180.81    124.76 o 
   8   3   3      199.47      175.38     66.47 o 
   9   3   3     1248.05     1371.43    141.92 o 
  10   3   3       20.76       -8.15     88.98 o 
   0   4   3      342.42      390.57     33.04 o 
   1   4   3    16241.11    18139.94    284.82 o 
   2   4   3        0.45      -13.22     40.56 o 
   3   4   3     1941.82     2213.34     46.68 o 
   4   4   3       21.15       50.72     32.26 o 
   5   4   3      642.05      550.52     45.79 o 
   6   4   3       15.61       35.41     59.34 o 
   7   4   3      367.77      346.01     51.09 o 
   8   4   3       33.61       17.53    140.71 o 
   9   4   3        8.61      -97.96     90.37 o 
  10   4   3      109.38       85.74    102.17 o 
   1   5   3       74.89      -99.67     83.24 o 
   2   5   3        0.14      -84.47     55.05 o 
   3   5   3    28958.54    31502.79    744.02 o 
   4   5   3     1652.19     1655.46     70.22 o 
   5   5   3     1065.52     1092.79     54.43 o 
   6   5   3      680.10      609.42     62.08 o 
   7   5   3      136.89       92.15     62.47 o 
   8   5   3        3.78      -97.46    115.64 o 
   9   5   3     1537.80     1749.62    169.75 o 
   0   6   3     2910.15     3077.58     71.04 o 
   1   6   3     2592.95     2832.72     53.66 o 
   2   6   3      369.26      350.66     33.53 o 
   3   6   3      123.50       53.79     53.89 o 
   4   6   3       68.66       73.41     83.37 o 
   5   6   3      421.28      383.52     73.61 o 
   6   6   3       42.98       85.39     66.47 o 
   7   6   3      302.15      326.05    106.52 o 
   8   6   3      127.31       80.86     77.57 o 
   9   6   3        2.04       57.99    142.99 o 
   1   7   3     8797.94     8949.34    153.34 o 
   2   7   3     1180.00     1216.54     49.51 o 
   3   7   3     4046.39     3896.95     75.58 o 
   4   7   3     3829.32     3847.41    116.24 o 
   5   7   3     1374.48     1435.23     79.94 o 
   6   7   3     2519.23     2645.22    184.83 o 
   7   7   3     1087.74     1259.71     67.92 o 
   8   7   3      189.40       42.22     96.25 o 
   9   7   3      397.75      585.82    115.76 o 
   0   8   3     1786.77     1944.33     69.90 o 
   1   8   3      483.19      516.12     44.51 o 
   2   8   3     1070.39     1120.50     53.48 o 
   3   8   3      420.62      280.09    179.95 o 
   4   8   3       52.44      -33.32     66.69 o 
   5   8   3      473.36      576.60    216.05 o 
   6   8   3      149.38      130.65     88.64 o 
   7   8   3       80.50        4.33     73.34 o 
   8   8   3      388.98      245.66     80.79 o 
   9   8   3       56.04      -47.08     73.21 o 
   1   9   3     7952.98     7649.89    205.72 o 
   2   9   3       24.21       25.07     50.61 o 
   3   9   3     1010.26      969.21     68.95 o 
   4   9   3     1895.54     2024.12    220.91 o 
   5   9   3     4007.65     3965.31     94.54 o 
   6   9   3      765.25      704.52     63.65 o 
   7   9   3     1625.84     1724.67     85.79 o 
   8   9   3       13.92       -9.20     95.90 o 
   0  10   3     1007.32     1013.30     68.75 o 
   1  10   3        9.04      -51.81    113.66 o 
   2  10   3      770.15      849.36     56.39 o 
   3  10   3       47.54       48.85     92.97 o 
   4  10   3       18.38      -68.89    122.55 o 
   5  10   3      184.23      105.08     78.32 o 
   6  10   3      129.30      155.59     90.37 o 
   7  10   3        2.96       13.45     73.56 o 
   8  10   3       73.84       60.55     62.08 o 
   1  11   3     2259.49     2163.85     95.88 o 
   2  11   3       37.31      -55.38     90.77 o 
   3  11   3      800.19      759.85     61.76 o 
   4  11   3        2.81       68.27     81.94 o 
   5  11   3     1150.68     1124.78     74.88 o 
   6  11   3       17.07       30.26    138.34 o 
   7  11   3      559.31      573.23     72.92 o 
   0  12   3     2344.99     2204.83     94.16 o 
   1  12   3        0.01     -175.61    139.05 o 
   2  12   3      788.70      844.42     60.08 o 
   3  12   3       98.35       36.31     80.66 o 
   4  12   3       10.30     -128.54    133.85 o 
   5  12   3        1.66      -65.03    141.42 o 
   6  12   3       16.71      -20.92    125.10 o 
   1  13   3     1574.73     1637.33    115.16 o 
   2  13   3       73.84       51.79     63.76 o 
   3  13   3     1135.28     1052.95    106.86 o 
   4  13   3      687.56      695.13     70.99 o 
   5  13   3      363.92      264.42    159.13 o 
   0  14   3      415.76      430.37     76.56 o 
   1  14   3       57.92      -29.76    103.32 o 
   2  14   3      439.75      286.51    180.22 o 
   3  14   3        0.42      136.05     63.52 o 
   4  14   3       54.20     -108.63    171.61 o 
   1  15   3       46.01       15.21     81.64 o 
   2  15   3       98.28      102.56    195.43 o 
   0   0   4     5126.20     5395.79    111.73 o 
   1   0   4      889.12      991.25     35.82 o 
   2   0   4     8691.18     8603.39    193.57 o 
   3   0   4      434.75      401.41     37.49 o 
   4   0   4      122.45       38.07     40.48 o 
   5   0   4     1398.60     1448.59     51.64 o 
   6   0   4     5614.06     5591.93    235.59 o 
   7   0   4      941.53      960.20    225.54 o 
   8   0   4     4791.48     4862.07    258.95 o 
   9   0   4       49.75     -130.73    123.44 o 
  10   0   4     2359.72     2453.58     98.33 o 
   1   1   4    21276.57    22222.32    392.54 o 
   2   1   4     1760.36     1868.78     37.47 o 
   3   1   4     2037.78     2367.31     43.18 o 
   4   1   4      485.44      528.22     31.32 o 
   5   1   4      415.28      459.76     39.44 o 
   6   1   4      786.12      728.48     54.45 o 
   7   1   4       70.13       86.67     56.58 o 
   8   1   4       80.41     -115.39     83.29 o 
   9   1   4      420.68      583.71     79.45 o 
  10   1   4       60.62       -1.72     78.02 o 
   0   2   4    17652.84    17859.00    310.64 o 
   1   2   4     2451.52     2628.47     44.36 o 
   2   2   4    12464.73    12708.26    272.01 o 
   3   2   4      449.02      460.65     29.42 o 
   4   2   4     8499.15     8076.66    572.73 o 
   5   2   4       13.11        3.35     40.03 o 
   6   2   4     2545.05     2236.07     93.76 o 
   7   2   4      386.84      380.40     50.33 o 
   8   2   4      687.86      590.85     58.81 o 
   9   2   4       56.30       16.05     93.76 o 
  10   2   4      594.65      662.49     72.49 o 
   1   3   4     6945.73     7699.63    125.26 o 
   2   3   4       72.24      -12.68     54.04 o 
   3   3   4      605.19      619.94     35.43 o 
   4   3   4       54.08       44.54     54.00 o 
   5   3   4       22.44      -49.69     69.20 o 
   6   3   4      126.76      -19.47     75.29 o 
   7   3   4       13.92       77.62     54.47 o 
   8   3   4      103.38       90.06     61.39 o 
   9   3   4        0.15       11.44     93.06 o 
  10   3   4       85.92        8.96    172.28 o 
   0   4   4    14827.61    15384.92    320.85 o 
   1   4   4     1398.39     1541.83     36.86 o 
   2   4   4    11645.55    11217.32    171.15 o 
   3   4   4        1.64      -39.77     71.74 o 
   4   4   4     2677.86     2633.41    131.80 o 
   5   4   4     2171.13     2161.45    175.82 o 
   6   4   4     1020.89      937.88     55.58 o 
   7   4   4      214.05      245.41     50.98 o 
   8   4   4      405.53      320.58     56.73 o 
   9   4   4       54.25       80.05     95.77 o 
  10   4   4       74.54      -79.55    172.89 o 
   1   5   4     3736.06     4038.88    101.61 o 
   2   5   4     4548.44     4725.22     81.78 o 
   3   5   4      157.94       -9.28     93.92 o 
   4   5   4     4237.83     4406.53    141.05 o 
   5   5   4        8.16      -26.43     76.68 o 
   6   5   4     3019.85     3031.70     82.16 o 
   7   5   4      183.05      238.58     60.04 o 
   8   5   4      473.82      589.59    145.26 o 
   9   5   4      291.06      226.03     71.51 o 
   0   6   4     2331.60     2506.69     61.72 o 
   1   6   4     2564.77     2774.92     52.95 o 
   2   6   4     6355.29     6824.97    120.08 o 
   3   6   4     1503.98     1571.59    116.24 o 
   4   6   4     5361.49     5052.45    217.73 o 
   5   6   4      144.41      108.96     70.59 o 
   6   6   4     3649.17     3783.70    112.41 o 
   7   6   4      679.58      723.12    122.69 o 
   8   6   4     2742.55     2918.36    179.70 o 
   9   6   4       41.67       41.67     96.79 o 
   1   7   4      334.57      445.18     41.47 o 
   2   7   4      271.31      180.36     87.30 o 
   3   7   4       22.81     -150.81    102.27 o 
   4   7   4       11.84       16.05    112.18 o 
   5   7   4       68.22       63.91     46.83 o 
   6   7   4      452.19      407.77    102.28 o 
   7   7   4       21.25      -46.51     64.91 o 
   8   7   4        0.01      -21.06    148.36 o 
   9   7   4      114.63      142.90    119.32 o 
   0   8   4     1271.37     1278.42     65.30 o 
   1   8   4     1525.60     1525.50     57.83 o 
   2   8   4     2680.29     2638.86     69.49 o 
   3   8   4       49.79       38.69     42.76 o 
   4   8   4     2085.36     2142.75     79.48 o 
   5   8   4      742.06      724.10     59.56 o 
   6   8   4      495.42      626.83     76.00 o 
   7   8   4        3.21     -142.95     74.94 o 
   8   8   4      300.29      503.18     91.49 o 
   1   9   4      301.07      328.49     45.77 o 
   2   9   4     1208.45     1058.43     58.06 o 
   3   9   4      337.27      271.88     59.25 o 
   4   9   4        6.93       24.71     72.58 o 
   5   9   4       11.66       10.99     60.95 o 
   6   9   4       26.86      -27.12    137.13 o 
   7   9   4      130.29       96.27     96.32 o 
   8   9   4        2.46       93.21    101.44 o 
   0  10   4    11499.27    11381.90    327.61 o 
   1  10   4      297.49      275.11     48.99 o 
   2  10   4     4817.25     4691.39    122.15 o 
   3  10   4      863.27      842.66     60.26 o 
   4  10   4     1429.75     1331.51     68.84 o 
   5  10   4      277.95      250.40     82.95 o 
   6  10   4      644.71      595.33     95.56 o 
   7  10   4      136.77     -109.30    138.31 o 
   1  11   4      400.09      578.30     59.24 o 
   2  11   4       79.30      113.88     55.89 o 
   3  11   4      199.25      179.69     63.95 o 
   4  11   4      184.09     -167.47    143.55 o 
   5  11   4        1.84       -4.17    147.67 o 
   6  11   4       43.63     -147.47    150.36 o 
   7  11   4      332.32      474.62    114.34 o 
   0  12   4      456.79      457.30    213.63 o 
   1  12   4       38.87      -40.73     77.19 o 
   2  12   4      321.47      345.92     56.39 o 
   3  12   4       17.12       33.60     74.98 o 
   4  12   4     1091.17     1172.57     76.86 o 
   5  12   4       26.72     -165.39    158.62 o 
   6  12   4     1051.66     1118.80     82.67 o 
   1  13   4      108.55      -77.21    163.62 o 
   2  13   4       57.66       50.39    146.14 o 
   3  13   4       26.20     -115.23    105.04 o 
   4  13   4      287.58      311.78    112.53 o 
   5  13   4        4.43     -169.00    174.63 o 
   0  14   4     1206.84     1400.92     89.54 o 
   1  14   4      102.23      -41.90    144.57 o 
   2  14   4     1015.00     1146.61     82.64 o 
   3  14   4       80.16       92.32     83.33 o 
   4  14   4      666.51      538.14     76.67 o 
   1  15   4      199.76      212.33     95.90 o 
   2  15   4        8.62      116.48     93.32 o 
   1   1   5    14521.98    14394.91    238.13 o 
   2   1   5       35.55       13.08     32.80 o 
   3   1   5     4183.88     3807.95     65.15 o 
   4   1   5      602.58      607.59     68.31 o 
   5   1   5     6697.18     6445.43    196.68 o 
   6   1   5       12.19      -10.31     65.51 o 
   7   1   5      701.12      647.02    177.40 o 
   8   1   5       17.43      -38.78    118.12 o 
   9   1   5       43.17     -192.76    138.92 o 
  10   1   5      117.63       98.77     73.78 o 
   0   2   5      679.68      732.80     36.59 o 
   1   2   5     6902.54     6715.01    116.98 o 
   2   2   5     5161.28     5690.18     92.60 o 
   3   2   5     1345.89     1216.08     43.17 o 
   4   2   5     1602.87     1612.63     44.09 o 
   5   2   5      953.21      934.08     47.56 o 
   6   2   5     1264.76     1095.12     66.66 o 
   7   2   5     2995.48     2735.51     82.63 o 
   8   2   5        0.44      -26.85     73.45 o 
   9   2   5        5.08     -174.56    143.26 o 
  10   2   5       24.73     -152.95    157.86 o 
   1   3   5      773.80      809.78     29.62 o 
   2   3   5        6.04       -3.48     57.97 o 
   3   3   5     2524.06     2256.59     47.35 o 
   4   3   5      601.26      671.61     48.28 o 
   5   3   5     1852.99     1589.60     57.21 o 
   6   3   5        9.30       -3.62     67.33 o 
   7   3   5     5461.06     5494.18    277.69 o 
   8   3   5       19.49       79.66     65.06 o 
   9   3   5     4469.17     4747.14    254.84 o 
  10   3   5       59.24     -176.90    154.47 o 
   0   4   5     2953.20     3385.02     69.34 o 
   1   4   5       66.34        8.11     29.78 o 
   2   4   5       89.65       83.17     36.69 o 
   3   4   5      766.96      709.54     36.78 o 
   4   4   5     2210.09     2259.77     91.75 o 
   5   4   5      812.91      797.47     69.23 o 
   6   4   5        1.29     -187.85    117.07 o 
   7   4   5      110.27       32.26     69.00 o 
   8   4   5       37.10       10.85    103.82 o 
   9   4   5       19.71      -75.86     81.67 o 
   1   5   5     4786.30     4603.06     71.00 o 
   2   5   5      153.74      226.34     38.39 o 
   3   5   5     7011.27     7246.93    212.79 o 
   4   5   5       22.29       72.05     42.79 o 
   5   5   5     2046.90     2064.96    117.69 o 
   6   5   5      158.22      -40.09     93.27 o 
   7   5   5      880.23      853.76     60.51 o 
   8   5   5       24.61      -76.14    128.20 o 
   9   5   5      343.80      384.75     75.55 o 
   0   6   5      195.28      212.43    124.49 o 
   1   6   5      720.78      764.80     37.39 o 
   2   6   5     2068.41     2339.45     59.19 o 
   3   6   5      384.38      419.41     51.89 o 
   4   6   5     1873.45     1936.77     63.37 o 
   5   6   5       37.29     -158.33    117.97 o 
   6   6   5      395.68      364.82     55.79 o 
   7   6   5        3.36     -172.08    125.16 o 
   8   6   5      161.21      162.43     71.12 o 
   9   6   5        4.60      116.28     96.05 o 
   1   7   5    13944.99    14651.89    239.14 o 
   2   7   5       43.72       10.23     77.69 o 
   3   7   5     5112.26     5278.18    127.99 o 
   4   7   5      178.96      148.44     58.17 o 
   5   7   5      705.32      635.47    114.29 o 
   6   7   5      195.80      212.39     77.75 o 
   7   7   5      300.56      169.60    151.26 o 
   8   7   5        0.25      -16.20     63.47 o 
   9   7   5       35.87     -126.85    231.75 o 
   0   8   5      688.65      659.34     60.09 o 
   1   8   5      287.40      268.10     96.59 o 
   2   8   5       84.31       45.99     59.23 o 
   3   8   5     4249.25     4264.25     88.20 o 
   4   8   5      327.35      243.34     52.33 o 
   5   8   5     2517.35     2566.53     84.00 o 
   6   8   5       50.11       44.40    133.17 o 
   7   8   5      172.92      198.83     70.00 o 
   8   8   5        1.72     -138.55    180.71 o 
   1   9   5     1320.06     1292.63     59.00 o 
   2   9   5      395.81      439.35     70.23 o 
   3   9   5     1484.03     1356.93     90.68 o 
   4   9   5      120.23       30.20    119.87 o 
   5   9   5     1890.14     1786.26     74.62 o 
   6   9   5       61.63      108.05     55.46 o 
   7   9   5     1410.35     1455.76    153.18 o 
   8   9   5        6.20     -132.75     98.79 o 
   0  10   5      294.24      -33.13    168.70 o 
   1  10   5      215.81      136.39     97.95 o 
   2  10   5       30.19      -55.85    133.80 o 
   3  10   5       78.97       50.15     58.47 o 
   4  10   5       23.26     -153.83     76.92 o 
   5  10   5       95.48      -17.03     76.81 o 
   6  10   5        0.00      -80.17    138.82 o 
   7  10   5      227.44       16.50    105.18 o 
   1  11   5     2585.23     2564.45     82.66 o 
   2  11   5       96.09       65.81     78.54 o 
   3  11   5      689.14      675.50     61.10 o 
   4  11   5       94.88      138.80     68.42 o 
   5  11   5     1463.13     1468.23     80.40 o 
   6  11   5      152.60      107.91     70.21 o 
   7  11   5      360.11      483.23     71.48 o 
   0  12   5       80.14       62.60     81.12 o 
   1  12   5        4.95       24.12     68.07 o 
   2  12   5      185.53      226.57     55.69 o 
   3  12   5      455.73      511.87    102.76 o 
   4  12   5      174.16      106.61     63.88 o 
   5  12   5      539.40      490.46     66.55 o 
   6  12   5       68.01      116.79     65.48 o 
   1  13   5     3868.34     4018.98    109.74 o 
   2  13   5       50.49       42.02    145.26 o 
   3  13   5     1810.80     1838.47     86.45 o 
   4  13   5       15.87       23.41    127.38 o 
   5  13   5      357.65      368.68    153.68 o 
   0  14   5        1.36      -86.99    112.55 o 
   1  14   5      261.88      183.01    103.47 o 
   2  14   5        4.47      175.74     91.08 o 
   3  14   5      220.86      233.96     73.59 o 
   4  14   5        0.56     -157.76    162.54 o 
   1  15   5        5.06     -174.76    410.61 o 
   0   0   6    16614.80    18496.15    352.24 o 
   1   0   6     7588.87     8468.89    136.90 o 
   2   0   6     1257.33     1429.31     72.14 o 
   3   0   6     2783.91     3007.04     54.21 o 
   4   0   6      681.17      616.99     39.65 o 
   5   0   6       30.03      -42.07    102.27 o 
   6   0   6    13155.81    12074.00    325.16 o 
   7   0   6      464.19      447.98     54.23 o 
   8   0   6     3534.98     3904.49    107.80 o 
   9   0   6        8.47      -65.15     73.54 o 
  10   0   6     2062.97     2269.51     99.77 o 
   1   1   6       11.57       40.74     36.17 o 
   2   1   6     2098.43     2560.10     47.57 o 
   3   1   6      545.24      479.19     31.92 o 
   4   1   6     5906.49     5883.33    149.87 o 
   5   1   6      412.57      420.32     43.57 o 
   6   1   6      804.29      885.45     87.78 o 
   7   1   6      235.11      171.06     61.09 o 
   8   1   6      114.74      -43.94    136.32 o 
   9   1   6      265.71      256.87    159.58 o 
  10   1   6        4.97      -55.54    103.84 o 
   0   2   6      758.25      730.54     35.75 o 
   1   2   6     1006.45     1048.00     32.76 o 
   2   2   6     3599.53     3373.80     65.31 o 
   3   2   6     1935.76     2038.42     94.36 o 
   4   2   6     5235.99     4851.37    260.15 o 
   5   2   6      118.22      207.88     45.85 o 
   6   2   6     1500.87     1366.26     63.96 o 
   7   2   6       30.38      -26.61     57.14 o 
   8   2   6      294.78      297.96     56.69 o 
   9   2   6      168.69      223.14     83.01 o 
  10   2   6      251.17      293.70    103.44 o 
   1   3   6     6627.05     6951.11    318.94 o 
   2   3   6     3429.65     3395.77     66.64 o 
   3   3   6     2811.03     3091.55     90.74 o 
   4   3   6      186.88      234.90     64.16 o 
   5   3   6      511.03      572.03     45.69 o 
   6   3   6      220.88      -16.26    129.05 o 
   7   3   6        1.78     -111.06     91.58 o 
   8   3   6      310.03      273.91     69.38 o 
   9   3   6       15.53      -79.94    132.48 o 
   0   4   6     7368.73     6801.64    148.81 o 
   1   4   6     2783.17     3089.09     78.36 o 
   2   4   6    17529.85    18444.91    338.71 o 
   3   4   6      901.08      752.14     84.57 o 
   4   4   6     5174.96     5010.28    224.68 o 
   5   4   6      248.38      258.99     81.26 o 
   6   4   6      179.85      169.43     91.36 o 
   7   4   6       50.93     -110.41    162.76 o 
   8   4   6      590.33      642.84     61.24 o 
   9   4   6       54.10       33.77     83.77 o 
   1   5   6      505.95      518.58     47.46 o 
   2   5   6     1135.95     1059.02     43.70 o 
   3   5   6       16.58      -15.55     43.72 o 
   4   5   6     3500.15     3867.83     86.18 o 
   5   5   6       43.46      -61.53     60.20 o 
   6   5   6     1086.77     1089.49     62.64 o 
   7   5   6      288.85       89.14     82.29 o 
   8   5   6       15.22       16.40     62.40 o 
   9   5   6      529.03      106.83    165.42 o 
   0   6   6      984.08     1002.73     52.90 o 
   1   6   6        3.37      -42.17     86.50 o 
   2   6   6     1421.70     1490.07     94.31 o 
   3   6   6        5.85      -94.00     84.71 o 
   4   6   6      739.17      680.56     87.21 o 
   5   6   6      534.29      606.79    143.35 o 
   6   6   6     1410.11     1402.74     75.19 o 
   7   6   6      205.09      160.11     76.37 o 
   8   6   6     2683.93     2937.16    111.90 o 
   9   6   6       43.93      -71.16    100.47 o 
   1   7   6       28.11      -24.73     86.90 o 
   2   7   6     2142.02     2145.08     64.04 o 
   3   7   6      142.22      128.01     56.00 o 
   4   7   6      195.34      258.54     46.53 o 
   5   7   6        0.14       52.01     62.80 o 
   6   7   6      302.78      302.09    101.43 o 
   7   7   6        1.48      -61.49     73.12 o 
   8   7   6      128.07      -89.60     79.55 o 
   0   8   6     5219.92     4971.05    114.46 o 
   1   8   6        3.88       11.64     97.16 o 
   2   8   6     5878.78     5660.19    116.42 o 
   3   8   6      447.57      323.78     53.02 o 
   4   8   6     4089.70     4168.99     93.28 o 
   5   8   6     1049.05     1056.66     65.33 o 
   6   8   6     1247.91     1391.66    136.78 o 
   7   8   6      186.81      234.94     80.73 o 
   8   8   6      212.43      156.35     75.43 o 
   1   9   6      643.26      635.95    103.02 o 
   2   9   6     1924.99     1729.82     69.16 o 
   3   9   6       10.53      -93.91    120.51 o 
   4   9   6       89.98      134.89     78.65 o 
   5   9   6       19.39       68.81     49.36 o 
   6   9   6      163.45       55.03    123.33 o 
   7   9   6       16.77      -25.07     66.47 o 
   8   9   6       98.07       41.26    141.24 o 
   0  10   6     9927.67     9862.19    302.60 o 
   1  10   6       27.85       53.51     74.95 o 
   2  10   6     3231.80     3301.09     87.56 o 
   3  10   6      390.93      367.04     67.98 o 
   4  10   6     1201.76     1178.82     70.24 o 
   5  10   6      579.69      636.49     65.53 o 
   6  10   6      686.00      747.47     81.33 o 
   7  10   6       66.95       50.50    136.63 o 
   1  11   6      901.71      803.46     59.00 o 
   2  11   6     1697.65     1690.60     81.15 o 
   3  11   6        0.03      -18.80     67.12 o 
   4  11   6      393.97      366.33     60.70 o 
   5  11   6       42.48       43.91     64.40 o 
   6  11   6      138.95      356.80    171.64 o 
   0  12   6      146.59      107.36     62.96 o 
   1  12   6       77.49       30.54     72.87 o 
   2  12   6      153.14      111.72    157.73 o 
   3  12   6      229.71      289.87    123.52 o 
   4  12   6      719.37      834.62     90.22 o 
   5  12   6       33.92       31.69     93.16 o 
   6  12   6     1112.50     1206.76     82.77 o 
   1  13   6       98.19        9.06    153.41 o 
   2  13   6       34.96       16.40     70.95 o 
   3  13   6       73.12      -14.72     81.89 o 
   4  13   6      246.59      171.36    100.57 o 
   5  13   6       15.96      -99.76    183.20 o 
   0  14   6       49.69     -143.98    179.77 o 
   1  14   6       67.11      -22.54    112.91 o 
   2  14   6      306.96      305.15     91.13 o 
   3  14   6        0.06       45.37    129.42 o 
   1   1   7     9347.29     9456.32    248.00 o 
   2   1   7     1729.23     1988.90     43.23 o 
   3   1   7    10114.57    10200.21    182.68 o 
   4   1   7      141.16       80.04     67.33 o 
   5   1   7     3017.38     2896.81    105.38 o 
   6   1   7      364.00      296.64    120.35 o 
   7   1   7       79.69       32.09    109.19 o 
   8   1   7       47.28       44.32     61.11 o 
   9   1   7      179.00      236.44     75.78 o 
   0   2   7     4025.84     4129.07     90.37 o 
   1   2   7      251.11      292.54     36.30 o 
   2   2   7     3147.72     3412.79     58.85 o 
   3   2   7      184.05      115.98     63.23 o 
   4   2   7       44.52       21.45     55.87 o 
   5   2   7        0.43       92.78     56.69 o 
   6   2   7      982.54      898.48     58.45 o 
   7   2   7       32.79      -16.28    157.17 o 
   8   2   7      632.26      577.41     64.01 o 
   9   2   7       19.73       -6.77     76.05 o 
   1   3   7    11873.92    12620.64    185.24 o 
   2   3   7      257.50      354.64     30.17 o 
   3   3   7      995.88     1005.65     44.52 o 
   4   3   7     5935.32     5506.94    186.49 o 
   5   3   7     2056.43     2104.71     66.71 o 
   6   3   7     2736.57     2548.85    113.03 o 
   7   3   7     3152.88     3103.87     86.77 o 
   8   3   7        6.67      -98.21     69.88 o 
   9   3   7     1232.23     1325.33     80.24 o 
   0   4   7     1335.67     1360.24     50.87 o 
   1   4   7      234.02      288.67     30.38 o 
   2   4   7     1810.02     1792.60     49.03 o 
   3   4   7     1168.51     1103.85     48.63 o 
   4   4   7     1187.70     1159.39     90.15 o 
   5   4   7     2560.52     2399.77    106.14 o 
   6   4   7      654.16      598.38     66.51 o 
   7   4   7      218.96      127.58     66.12 o 
   8   4   7      131.75       26.54     77.13 o 
   9   4   7       14.95       74.34    136.09 o 
   1   5   7     2962.34     3165.17     77.03 o 
   2   5   7       66.36       60.02     42.59 o 
   3   5   7     3624.55     3525.12     71.90 o 
   4   5   7      429.40      438.21     46.34 o 
   5   5   7     2535.06     2492.50     72.74 o 
   6   5   7        9.31     -133.65    104.72 o 
   7   5   7     1936.54     1778.39     87.27 o 
   8   5   7        0.52       36.73     71.46 o 
   9   5   7      363.88      365.35     66.61 o 
   0   6   7     1408.69     1411.29    150.00 o 
   1   6   7       55.77      -16.79     58.37 o 
   2   6   7      105.98       30.32    186.82 o 
   3   6   7       58.60       38.49     46.14 o 
   4   6   7      482.84      497.66    121.28 o 
   5   6   7       27.40       86.13     54.78 o 
   6   6   7       27.39      -94.00     77.26 o 
   7   6   7       10.64     -131.27     83.26 o 
   8   6   7       19.49     -214.26    148.78 o 
   9   6   7        5.46      -25.58    105.01 o 
   1   7   7     2991.11     3011.08     74.09 o 
   2   7   7     1275.90     1336.19     56.80 o 
   3   7   7     3717.19     3628.94     86.79 o 
   4   7   7     1680.32     1487.93    101.25 o 
   5   7   7     1148.86     1110.21     66.88 o 
   6   7   7      442.41      419.27     55.09 o 
   7   7   7      729.60      652.93     69.07 o 
   8   7   7       88.80      -39.18     83.11 o 
   0   8   7     1218.21     1480.29    168.14 o 
   1   8   7        9.37       -5.82     51.46 o 
   2   8   7     1323.51     1283.91     86.44 o 
   3   8   7      673.67      581.69     54.84 o 
   4   8   7       86.05      190.69    126.27 o 
   5   8   7      676.89      691.83     78.95 o 
   6   8   7      329.08      332.28    273.49 o 
   7   8   7        3.34       42.29     88.44 o 
   8   8   7      281.16      363.68    142.35 o 
   1   9   7        8.99     -140.63    123.83 o 
   2   9   7      583.41      586.27     59.05 o 
   3   9   7      642.71      540.65    170.98 o 
   4   9   7      413.72      498.49     57.62 o 
   5   9   7     1010.78     1100.90     66.10 o 
   6   9   7       39.75      128.16     70.34 o 
   7   9   7      666.48      830.18     76.71 o 
   0  10   7       69.67      150.73     57.74 o 
   1  10   7       78.03       77.87     61.15 o 
   2  10   7      108.22       37.61     68.54 o 
   3  10   7       14.14      -57.00    137.08 o 
   4  10   7        9.17      -42.83     58.56 o 
   5  10   7        0.43       65.12     60.07 o 
   6  10   7       44.23      174.86     62.15 o 
   7  10   7        0.80       43.66     99.70 o 
   1  11   7     1264.61     1088.79     66.95 o 
   2  11   7        6.57      -81.19    125.38 o 
   3  11   7     1286.05     1334.82     74.17 o 
   4  11   7       43.59       21.29    115.09 o 
   5  11   7     1305.24     1352.59     85.21 o 
   6  11   7       73.87      -19.34     84.93 o 
   0  12   7      465.60      528.93    136.57 o 
   1  12   7        9.15      -93.28     72.41 o 
   2  12   7      237.91      210.35     67.17 o 
   3  12   7      264.25      114.63     72.21 o 
   4  12   7       22.25      103.22    137.42 o 
   5  12   7      276.43      301.95     66.00 o 
   1  13   7     2945.49     2986.20    173.92 o 
   2  13   7      628.39      634.66    160.51 o 
   3  13   7      639.81      689.25     71.97 o 
   4  13   7      197.68      136.73     75.43 o 
   0  14   7      690.32      751.04     89.74 o 
   1  14   7      187.44      257.88     92.86 o 
   2  14   7      109.52       40.59     86.27 o 
   3  14   7      144.27       68.65    115.62 o 
   0   0   8    16044.01    16739.50    798.28 o 
   1   0   8      949.93     1115.99     50.17 o 
   2   0   8    13283.57    13278.12    303.53 o 
   3   0   8     1392.54     1420.17     51.37 o 
   4   0   8     7693.65     7791.36    131.43 o 
   5   0   8     7837.60     7806.92    156.11 o 
   6   0   8     1537.49     1708.85     68.80 o 
   7   0   8     1060.02     1209.30     65.74 o 
   8   0   8      263.71      215.22     65.33 o 
   9   0   8       70.77       85.73    133.10 o 
   1   1   8      213.24      145.61     71.54 o 
   2   1   8      456.87      481.90     33.02 o 
   3   1   8     3041.12     3196.79     65.68 o 
   4   1   8       10.18      -61.92     67.90 o 
   5   1   8      333.78      342.57     47.28 o 
   6   1   8       98.57      146.84     57.62 o 
   7   1   8     1592.95     1623.04     71.43 o 
   8   1   8        0.32       -4.68     55.68 o 
   9   1   8      309.70      136.17     92.17 o 
   0   2   8     5052.43     5083.96    100.69 o 
   1   2   8        1.73      -18.86     72.04 o 
   2   2   8     1825.76     1657.65     45.97 o 
   3   2   8       22.03      -72.05     46.08 o 
   4   2   8     3011.49     2774.84    113.18 o 
   5   2   8      501.64      514.02     50.16 o 
   6   2   8     2504.11     2443.67     76.61 o 
   7   2   8      185.31      195.25    108.87 o 
   8   2   8      265.13      174.13     96.45 o 
   9   2   8       36.82      -91.20     87.25 o 
   1   3   8       84.13       28.86     84.49 o 
   2   3   8     2775.23     2617.37     69.17 o 
   3   3   8     1815.55     1767.36     55.70 o 
   4   3   8      341.40      442.80     42.48 o 
   5   3   8       13.85     -108.52    136.08 o 
   6   3   8       70.01       86.97    117.87 o 
   7   3   8       20.45      -31.44     74.21 o 
   8   3   8      272.52      290.31     63.06 o 
   9   3   8       16.43       78.35     63.53 o 
   0   4   8     6915.11     7068.63    262.19 o 
   1   4   8        6.51       -5.77     59.46 o 
   2   4   8     7009.87     7097.74    222.92 o 
   3   4   8      978.12      984.22     52.32 o 
   4   4   8     1984.52     2017.05     64.70 o 
   5   4   8     1174.55     1213.10     60.67 o 
   6   4   8     1106.03     1072.61     64.48 o 
   7   4   8       34.52      -53.60    127.85 o 
   8   4   8     1293.75     1408.71    114.67 o 
   9   4   8       33.45       30.33     77.48 o 
   1   5   8     8413.07     8465.02    198.88 o 
   2   5   8      135.14      101.16     44.08 o 
   3   5   8     2065.94     2123.34    104.54 o 
   4   5   8      570.57      601.82     50.11 o 
   5   5   8       59.41      137.22     56.88 o 
   6   5   8       68.92      -48.39     82.14 o 
   7   5   8      626.07      724.32     65.84 o 
   8   5   8       14.35      -74.66    142.33 o 
   9   5   8      387.02      432.12    107.89 o 
   0   6   8     1204.33     1232.44     64.81 o 
   1   6   8      399.88      449.45     43.47 o 
   2   6   8     4040.36     4180.81     82.49 o 
   3   6   8      793.32      747.09     55.89 o 
   4   6   8      993.65     1035.27     58.92 o 
   5   6   8      960.76     1013.22     61.88 o 
   6   6   8      150.02      203.02     60.97 o 
   7   6   8      586.44      645.23     65.59 o 
   8   6   8     1152.86     1378.89     81.79 o 
   1   7   8      869.44      871.92     74.14 o 
   2   7   8     2035.72     1866.77     67.90 o 
   3   7   8       85.29       18.60     86.10 o 
   4   7   8      444.33      415.76     52.93 o 
   5   7   8       17.95     -100.80    133.36 o 
   6   7   8        6.28       -4.74     76.60 o 
   7   7   8        5.91      -83.84    135.42 o 
   8   7   8      195.98       90.07    104.60 o 
   0   8   8     2997.38     2901.99     95.84 o 
   1   8   8       46.31        2.92     71.48 o 
   2   8   8     1899.99     1881.80     70.38 o 
   3   8   8      195.62      167.07     98.01 o 
   4   8   8     2529.12     2563.85    129.32 o 
   5   8   8        5.33       72.08     60.93 o 
   6   8   8     1947.93     1829.37     86.66 o 
   7   8   8       85.07      -84.38     96.34 o 
   8   8   8      369.61      145.32    110.96 o 
   1   9   8      570.00      574.47     55.83 o 
   2   9   8      284.08      276.84     69.72 o 
   3   9   8       44.32     -119.76     73.24 o 
   4   9   8       23.20       15.74    130.00 o 
   5   9   8       64.11      -41.96    146.03 o 
   6   9   8       43.73       72.46     64.57 o 
   7   9   8       26.73        8.02    101.74 o 
   0  10   8     1074.84     1050.81     76.47 o 
   1  10   8      501.78      558.16    194.38 o 
   2  10   8      534.58      665.41     57.57 o 
   3  10   8      809.45      815.97    194.82 o 
   4  10   8      883.19      960.18     95.73 o 
   5  10   8      355.75      337.78     93.99 o 
   6  10   8      954.96      768.52    251.23 o 
   1  11   8      778.56      902.24     64.28 o 
   2  11   8      301.35       54.39    116.55 o 
   3  11   8       99.09      145.49     69.21 o 
   4  11   8       59.53     -186.43    138.83 o 
   5  11   8      110.87       71.92     76.59 o 
   6  11   8       28.97     -182.85    154.08 o 
   0  12   8      652.43      624.42    135.52 o 
   1  12   8       49.38      117.85     89.66 o 
   2  12   8      630.03      672.69     68.24 o 
   3  12   8      160.32      137.01     63.24 o 
   4  12   8      756.20      793.26     73.22 o 
   5  12   8      102.04      172.35     72.46 o 
   1  13   8      170.39      172.82    213.97 o 
   2  13   8      188.00     -128.10    144.01 o 
   3  13   8       26.71      -50.35    128.08 o 
   4  13   8        0.05     -103.91     84.38 o 
   0  14   8      327.43      335.47    121.62 o 
   1  14   8        0.08     -138.18    158.00 o 
   2  14   8      275.27       72.59    154.05 o 
   1   1   9     5586.75     5783.20    100.14 o 
   2   1   9        4.17       50.04     49.64 o 
   3   1   9     3615.23     3946.33    107.92 o 
   4   1   9      472.57      547.24     48.20 o 
   5   1   9     4545.07     4659.14    104.92 o 
   6   1   9      842.69      774.74     57.93 o 
   7   1   9      947.79     1037.18     66.41 o 
   8   1   9       47.63       -1.22     92.08 o 
   9   1   9      264.45      295.46    125.73 o 
   0   2   9     3783.71     4174.50     91.74 o 
   1   2   9      129.47      189.42     45.25 o 
   2   2   9     2241.17     2281.13     59.77 o 
   3   2   9     1960.40     1874.42     71.95 o 
   4   2   9      378.65      387.81    108.91 o 
   5   2   9     3828.20     3708.59    207.43 o 
   6   2   9      318.34      360.54     58.97 o 
   7   2   9       37.55      -51.04     82.27 o 
   8   2   9      687.59      893.95    108.71 o 
   9   2   9        3.94      106.59     96.35 o 
   1   3   9    12123.58    11660.36    202.42 o 
   2   3   9      343.63      352.81     94.63 o 
   3   3   9     5591.92     5518.02    100.45 o 
   4   3   9     1120.21     1235.69     74.44 o 
   5   3   9     1313.02     1291.09     81.36 o 
   6   3   9     1655.42     1772.50     71.64 o 
   7   3   9      288.15      236.51     78.97 o 
   8   3   9      194.46      221.04    111.83 o 
   9   3   9       28.86     -164.20    100.35 o 
   0   4   9      706.23      666.60     50.90 o 
   1   4   9     1052.54     1093.47     48.01 o 
   2   4   9       12.81     -116.72    106.67 o 
   3   4   9        4.32       -0.94     99.61 o 
   4   4   9        0.40     -114.33    113.38 o 
   5   4   9      510.99      386.20    143.16 o 
   6   4   9        7.25     -129.73    120.06 o 
   7   4   9        5.22       -3.75    125.43 o 
   8   4   9      253.64      327.71    115.17 o 
   9   4   9        5.38       26.31    112.82 o 
   1   5   9      970.50      907.46     67.74 o 
   2   5   9       83.13       53.02    115.61 o 
   3   5   9     2913.80     2520.99    106.92 o 
   4   5   9        0.59       14.02     44.40 o 
   5   5   9      546.57      595.74    224.29 o 
   6   5   9      101.67      -88.49    131.83 o 
   7   5   9     1491.68     1501.37     78.65 o 
   8   5   9       27.36      -78.37     78.27 o 
   0   6   9     1920.27     2144.33     97.55 o 
   1   6   9     1219.34     1267.30     58.06 o 
   2   6   9     1154.14     1095.01     61.85 o 
   3   6   9      323.24      316.49    137.40 o 
   4   6   9        6.48      -65.75     76.21 o 
   5   6   9      149.94      102.65     95.83 o 
   6   6   9       73.48       34.40     55.31 o 
   7   6   9       72.01      -29.46     97.12 o 
   8   6   9        0.13      -50.40    101.85 o 
   1   7   9      584.44      573.61     50.91 o 
   2   7   9      808.09      724.48    101.87 o 
   3   7   9      616.91      659.07     53.59 o 
   4   7   9      637.44      593.82     59.90 o 
   5   7   9      727.04      802.65     67.22 o 
   6   7   9       37.72      -61.00    103.69 o 
   7   7   9     1426.36     1593.89     84.89 o 
   8   7   9       22.91       57.81     78.54 o 
   0   8   9     2153.96     2260.04     89.02 o 
   1   8   9     1419.46     1385.11     75.56 o 
   2   8   9      262.54      341.60     51.83 o 
   3   8   9      860.90      871.60     66.22 o 
   4   8   9       74.68      -62.83    110.44 o 
   5   8   9       21.30      120.06     60.73 o 
   6   8   9       14.74       -7.04    142.61 o 
   7   8   9      283.56      361.67     98.13 o 
   1   9   9     2297.57     2455.08     80.33 o 
   2   9   9      555.46      589.84    150.86 o 
   3   9   9     1191.09     1335.75     70.68 o 
   4   9   9       23.95       96.42     73.75 o 
   5   9   9     1204.91     1314.69     78.33 o 
   6   9   9       72.01     -180.07    146.02 o 
   7   9   9      140.99       50.21     87.69 o 
   0  10   9      726.14      737.25     71.10 o 
   1  10   9      306.51      199.17     68.44 o 
   2  10   9       29.30      -19.43     81.18 o 
   3  10   9      586.22      686.83     61.52 o 
   4  10   9        0.40     -149.92     74.96 o 
   5  10   9       91.10       10.16     75.08 o 
   6  10   9        0.85     -121.31    150.70 o 
   1  11   9      705.56      644.12     64.75 o 
   2  11   9       66.14      -53.54    148.21 o 
   3  11   9      759.21      709.13     70.55 o 
   4  11   9      331.55      327.36     66.95 o 
   5  11   9      873.19      815.14     79.35 o 
   0  12   9       42.30      -82.60    174.28 o 
   1  12   9      332.81      224.42     73.12 o 
   2  12   9        8.86       29.68    143.57 o 
   3  12   9      274.87      333.59     62.44 o 
   4  12   9       14.13      -77.75    138.14 o 
   1  13   9      220.13      263.20     74.74 o 
   2  13   9      281.29      240.72     67.60 o 
   3  13   9      188.69        5.55    130.50 o 
   0   0  10     7095.47     6454.87    146.68 o 
   1   0  10     1685.36     2021.31     55.96 o 
   2   0  10     4903.93     4841.76    124.64 o 
   3   0  10        2.16       22.83     46.07 o 
   4   0  10     2934.28     2837.13     74.36 o 
   5   0  10     1038.73     1045.32     69.73 o 
   6   0  10       66.39       39.97     70.83 o 
   7   0  10       20.73      -22.42    138.24 o 
   8   0  10      219.34       90.99    103.62 o 
   9   0  10        1.05       13.23     73.52 o 
   1   1  10       17.83     -104.26     89.42 o 
   2   1  10     2867.95     2792.14     67.36 o 
   3   1  10     1351.31     1166.23     65.40 o 
   4   1  10      694.69      681.04     58.49 o 
   5   1  10       56.04      -10.40     56.13 o 
   6   1  10      211.13      339.43    100.68 o 
   7   1  10      249.61      211.91     94.14 o 
   8   1  10       46.70      -51.02    141.77 o 
   9   1  10       27.10      -67.30     88.49 o 
   0   2  10     2784.75     2825.31     78.99 o 
   1   2  10       81.53       34.82     44.70 o 
   2   2  10     3434.92     3333.69    102.01 o 
   3   2  10      150.59      223.00     94.30 o 
   4   2  10     3036.66     2871.64     77.90 o 
   5   2  10      904.48      791.41     58.44 o 
   6   2  10     1633.76     1559.66     71.27 o 
   7   2  10      169.06       99.78    125.66 o 
   8   2  10     1091.67     1170.56     78.38 o 
   9   2  10        0.05       43.32    140.84 o 
   1   3  10     4285.33     4226.02     82.80 o 
   2   3  10      133.04       93.89     76.30 o 
   3   3  10      429.09      524.48     68.17 o 
   4   3  10      188.99      129.31     70.63 o 
   5   3  10       45.51      -97.71     55.11 o 
   6   3  10      113.73       65.49     50.56 o 
   7   3  10        0.04      -84.87    126.60 o 
   8   3  10        2.84     -127.68    153.01 o 
   0   4  10     2120.90     1952.92     75.48 o 
   1   4  10        4.83      -10.56     93.24 o 
   2   4  10      819.68      774.68     50.86 o 
   3   4  10       55.99       -6.41     51.08 o 
   4   4  10      443.04      425.66     51.94 o 
   5   4  10       40.55       -1.42     78.07 o 
   6   4  10     1951.49     2126.95    118.20 o 
   7   4  10       13.52      -39.81    101.04 o 
   8   4  10     1776.72     2207.53     91.67 o 
   1   5  10        0.81      -54.76     65.62 o 
   2   5  10     1237.03     1221.55    113.72 o 
   3   5  10       99.53      -26.67    118.84 o 
   4   5  10     1491.17     1409.63     97.53 o 
   5   5  10       13.55      -79.86    132.22 o 
   6   5  10      429.60      487.83     57.03 o 
   7   5  10        0.41      -42.17     76.98 o 
   8   5  10       31.25     -138.50    135.87 o 
   0   6  10    12297.76    11485.50    243.64 o 
   1   6  10       15.63      -77.72    115.67 o 
   2   6  10     7229.11     7311.34    237.26 o 
   3   6  10       81.68       76.61     69.56 o 
   4   6  10     2312.27     2512.06     78.84 o 
   5   6  10      149.62       30.52    113.76 o 
   6   6  10      902.97      934.50     71.20 o 
   7   6  10       70.81       37.40     78.07 o 
   8   6  10       82.37      -78.65    126.63 o 
   1   7  10        7.97     -106.18    125.39 o 
   2   7  10      273.39      145.68     77.12 o 
   3   7  10      319.08      264.46    117.39 o 
   4   7  10      443.89      481.50    101.23 o 
   5   7  10       16.88       18.63     67.53 o 
   6   7  10      220.91       23.78     96.59 o 
   7   7  10      122.04       59.51     62.85 o 
   0   8  10       11.48       20.49     68.66 o 
   1   8  10      322.83      259.76     54.88 o 
   2   8  10      859.10      857.61     62.03 o 
   3   8  10      231.31      174.97     62.08 o 
   4   8  10     1400.38     1397.35     70.88 o 
   5   8  10       18.43     -106.71     88.86 o 
   6   8  10      336.76      246.72     83.80 o 
   7   8  10      107.50      206.02     94.77 o 
   1   9  10       35.43       38.38     80.64 o 
   2   9  10       25.38     -260.26    130.13 o 
   3   9  10      184.89       30.49     84.57 o 
   4   9  10      345.78      138.72     83.71 o 
   5   9  10        0.11      -17.30    126.80 o 
   6   9  10       80.29      -23.45    150.19 o 
   0  10  10        7.42     -340.48    170.24 o 
   1  10  10      334.98      205.89    118.78 o 
   2  10  10      130.27       24.20    117.24 o 
   3  10  10      123.25     -154.02    130.76 o 
   4  10  10     1011.00      872.35     75.32 o 
   5  10  10       34.92       44.00     72.95 o 
   6  10  10      950.15      945.49     80.91 o 
   1  11  10      186.43       69.12    110.04 o 
   2  11  10      383.20      396.98    123.58 o 
   3  11  10        0.68      -11.55     91.58 o 
   4  11  10      619.01      620.04     77.41 o 
   5  11  10       42.14       19.84    103.94 o 
   0  12  10     2756.61     2518.17    140.23 o 
   1  12  10        1.20      -51.75     92.83 o 
   2  12  10     1060.39      927.99     77.46 o 
   3  12  10       53.22       51.88     78.28 o 
   4  12  10      456.63      618.20    119.95 o 
   1  13  10        5.85      -58.11     70.35 o 
   2  13  10      258.88      266.49    120.12 o 
   1   1  11     2600.35     2626.53     68.67 o 
   2   1  11      514.96      525.72     48.54 o 
   3   1  11      864.10      904.81     55.79 o 
   4   1  11      207.91      109.55     91.92 o 
   5   1  11     3683.13     3852.55     92.94 o 
   6   1  11       32.68      -38.34    130.28 o 
   7   1  11     1562.93     1516.00     83.67 o 
   8   1  11       10.91      -38.28    147.43 o 
   0   2  11      818.17      845.19     59.28 o 
   1   2  11     1345.50     1255.08     57.04 o 
   2   2  11      503.90      523.63     49.20 o 
   3   2  11      600.12      551.17    145.82 o 
   4   2  11       59.00      -16.75     59.94 o 
   5   2  11     3206.41     3169.59    112.93 o 
   6   2  11      116.92      164.79     65.77 o 
   7   2  11        2.90     -250.77    130.63 o 
   8   2  11        2.34     -111.01    129.62 o 
   1   3  11     5864.47     5801.19     97.31 o 
   2   3  11      292.19      401.65     47.48 o 
   3   3  11     6283.12     6117.22    106.37 o 
   4   3  11      334.43      397.01     51.40 o 
   5   3  11      338.83      452.88     83.70 o 
   6   3  11      102.04      153.43     52.19 o 
   7   3  11       32.13       54.94     68.01 o 
   8   3  11       12.55     -157.18     95.56 o 
   0   4  11     1322.67     1259.49    118.36 o 
   1   4  11      373.70      329.41     61.81 o 
   2   4  11        6.41       30.54    109.72 o 
   3   4  11     1694.08     1528.68     65.94 o 
   4   4  11      375.54      379.49     49.79 o 
   5   4  11      847.12      820.95     59.91 o 
   6   4  11        0.50       65.35     82.85 o 
   7   4  11       98.08       -5.14     68.60 o 
   8   4  11        0.41       95.86    132.30 o 
   1   5  11     1555.43     1524.08     63.18 o 
   2   5  11     1394.24     1391.54     70.44 o 
   3   5  11      962.22      962.02     58.59 o 
   4   5  11      419.29      401.02    100.40 o 
   5   5  11      526.06      489.94     62.85 o 
   6   5  11      115.67       75.67     54.46 o 
   7   5  11     1143.44     1296.34     77.93 o 
   8   5  11       95.83      -24.95    107.21 o 
   0   6  11      640.30      523.50     66.18 o 
   1   6  11      109.90       43.53     78.83 o 
   2   6  11        0.14     -128.35     66.50 o 
   3   6  11        0.26      -80.63     68.02 o 
   4   6  11       47.35       38.86     54.23 o 
   5   6  11      154.33       42.07     60.95 o 
   6   6  11       20.60     -226.87    126.26 o 
   7   6  11        0.09     -132.36    141.86 o 
   1   7  11       18.86     -328.27    164.14 o 
   2   7  11        8.20     -189.85    123.46 o 
   3   7  11      555.95      501.90     87.37 o 
   4   7  11       75.64      -36.70    141.36 o 
   5   7  11      890.26      994.16     68.78 o 
   6   7  11      160.11       74.99    132.79 o 
   7   7  11     1250.34     1474.63     87.97 o 
   0   8  11      387.92      393.84    250.22 o 
   1   8  11      859.18      808.92     61.75 o 
   2   8  11      105.73       85.91     49.75 o 
   3   8  11      937.99      843.00     63.91 o 
   4   8  11       27.30       13.31    136.67 o 
   5   8  11      184.20      105.64    149.07 o 
   6   8  11       14.73       55.93     57.35 o 
   1   9  11     4037.64     3708.28     99.69 o 
   2   9  11       36.69      -22.42     69.55 o 
   3   9  11     2548.14     2667.87     98.51 o 
   4   9  11       96.66      106.71     73.18 o 
   5   9  11     1134.74     1162.47    126.43 o 
   6   9  11        0.05      -14.80    131.18 o 
   0  10  11        8.73     -219.00    168.01 o 
   1  10  11       17.23     -104.18    195.23 o 
   2  10  11        0.30      -91.60    180.03 o 
   3  10  11      142.01      300.93     99.24 o 
   4  10  11        1.47     -211.58    145.01 o 
   5  10  11       52.86       59.56     74.63 o 
   1  11  11      905.56     1055.71     95.90 o 
   2  11  11        5.39       17.46     65.68 o 
   3  11  11      331.66      401.48     65.59 o 
   4  11  11      170.07      -44.99     76.61 o 
   0  12  11        0.04     -125.76    190.82 o 
   1  12  11      361.34      346.11     67.94 o 
   2  12  11        5.76     -112.95    185.68 o 
   3  12  11      257.09     -108.60    163.79 o 
   0   0  12     3873.96     3709.42     99.48 o 
   1   0  12      407.08      338.04     69.75 o 
   2   0  12     1881.90     1790.91     67.00 o 
   3   0  12     3852.70     3786.96     89.27 o 
   4   0  12     1519.12     1586.81     74.05 o 
   5   0  12     2392.94     2423.10    115.22 o 
   6   0  12      587.44      603.17     62.06 o 
   7   0  12      262.13      390.20     65.70 o 
   8   0  12        6.45      -21.83    165.28 o 
   1   1  12      230.37      274.74     46.94 o 
   2   1  12      711.19      744.34     54.22 o 
   3   1  12      290.19      393.22     50.30 o 
   4   1  12      324.04      283.80     61.20 o 
   5   1  12      502.26      515.83    145.28 o 
   6   1  12      401.31      494.06    145.27 o 
   7   1  12      427.16      498.31     66.97 o 
   8   1  12      120.38      -22.38    173.08 o 
   0   2  12     1372.61     1341.48     70.40 o 
   1   2  12        5.13        9.03     43.68 o 
   2   2  12     1258.00     1233.87     61.42 o 
   3   2  12       65.57     -134.84    135.06 o 
   4   2  12     1539.81     1636.87     70.61 o 
   5   2  12       17.94       49.01     57.07 o 
   6   2  12     1457.07     1391.18     79.80 o 
   7   2  12        4.21       17.60    179.40 o 
   8   2  12      624.66      792.34    190.60 o 
   1   3  12       32.03      -83.78     67.61 o 
   2   3  12      312.13      177.52    126.93 o 
   3   3  12      726.34      596.55     57.14 o 
   4   3  12      153.52      220.21    185.98 o 
   5   3  12      150.87       69.61     51.39 o 
   6   3  12        0.63     -204.55    102.27 o 
   7   3  12      100.24     -124.00    151.96 o 
   8   3  12       84.66      -47.26    105.73 o 
   0   4  12       76.90      -96.73    164.77 o 
   1   4  12        4.78     -132.54    112.84 o 
   2   4  12      767.32      714.93     55.18 o 
   3   4  12      377.11      465.33     50.44 o 
   4   4  12     1081.45     1114.73     64.47 o 
   5   4  12      539.44      611.81     70.18 o 
   6   4  12     1025.46     1085.82     89.99 o 
   7   4  12       63.50      105.29    100.25 o 
   1   5  12     2411.41     2375.83     78.81 o 
   2   5  12      158.07      117.31     54.19 o 
   3   5  12     1659.18     1645.63     71.04 o 
   4   5  12       99.01      -71.72    132.35 o 
   5   5  12       18.90     -283.34    150.42 o 
   6   5  12       18.80       -9.81     75.06 o 
   7   5  12      261.09      276.19    199.86 o 
   0   6  12     5360.14     5315.68    184.25 o 
   1   6  12       82.96       -6.60     70.51 o 
   2   6  12     4411.14     4223.53    118.95 o 
   3   6  12       73.19       49.44    112.79 o 
   4   6  12     1320.93     1270.96    118.01 o 
   5   6  12      230.93      210.40     59.58 o 
   6   6  12      271.41      165.70     85.84 o 
   7   6  12        1.15     -114.84    106.19 o 
   1   7  12      688.06      810.21    102.41 o 
   2   7  12       26.51      -15.14    129.24 o 
   3   7  12        9.97      -66.81    106.09 o 
   4   7  12      538.21      507.43     65.37 o 
   5   7  12      116.89      149.29    123.29 o 
   6   7  12      192.55      100.78     86.79 o 
   0   8  12     1583.85     1485.16     88.75 o 
   1   8  12       21.76      -60.12    123.22 o 
   2   8  12     1180.90     1151.69     71.63 o 
   3   8  12       82.13      111.05    127.53 o 
   4   8  12      773.93      934.12     70.91 o 
   5   8  12       41.53       75.49    100.61 o 
   6   8  12      480.63      359.05    176.89 o 
   1   9  12       12.16     -192.69    121.86 o 
   2   9  12       56.35       56.20     91.24 o 
   3   9  12       21.75     -116.05    146.49 o 
   4   9  12      305.68      388.61    139.05 o 
   5   9  12        2.29      -26.40    101.66 o 
   0  10  12      453.63      468.34    288.66 o 
   1  10  12        2.37      -44.88    142.43 o 
   2  10  12      328.01      244.57     62.60 o 
   3  10  12      130.50      188.17     61.01 o 
   4  10  12      644.04      674.90     74.26 o 
   5  10  12      531.87      706.19     76.80 o 
   1  11  12       69.17       61.29    155.93 o 
   2  11  12        0.47       72.65     94.86 o 
   3  11  12        8.15     -228.79    114.39 o 
   0  12  12     1670.34     1624.42    111.89 o 
   1  12  12        4.84       42.13    139.76 o 
   2  12  12      931.94     1008.91     80.16 o 
   1   1  13      155.09      139.37     67.76 o 
   2   1  13      108.18      107.66     74.39 o 
   3   1  13     1136.37     1178.32     97.38 o 
   4   1  13     1175.74     1224.06    158.51 o 
   5   1  13     1349.07     1287.04     69.90 o 
   6   1  13      353.01      209.38    127.01 o 
   7   1  13      819.37      884.62     96.04 o 
   0   2  13     3589.52     3686.22    105.77 o 
   1   2  13        0.01     -105.44     73.92 o 
   2   2  13     1088.20     1160.96     63.32 o 
   3   2  13       53.62       65.31     78.58 o 
   4   2  13      118.48      -26.63    137.11 o 
   5   2  13       11.32      102.69     59.00 o 
   6   2  13      173.63       68.40     72.80 o 
   7   2  13       37.22       86.41    176.42 o 
   1   3  13     2541.83     2211.28     74.66 o 
   2   3  13     1074.39     1044.73     60.37 o 
   3   3  13      642.71      615.95     58.45 o 
   4   3  13     1088.60     1106.80     65.59 o 
   5   3  13     1072.28     1088.21     74.10 o 
   6   3  13      473.65      417.10    138.09 o 
   7   3  13      740.73      886.98     79.67 o 
   0   4  13     1595.60     1716.37    111.66 o 
   1   4  13      139.18       48.75     71.67 o 
   2   4  13      150.95      238.09     57.18 o 
   3   4  13       37.47       -7.34     74.70 o 
   4   4  13        1.17      -69.56    110.66 o 
   5   4  13       43.91     -112.84    156.11 o 
   6   4  13        9.11     -203.35    101.68 o 
   7   4  13      151.44       21.54     85.41 o 
   1   5  13     2613.80     2572.22     80.26 o 
   2   5  13     1262.73     1182.24    108.34 o 
   3   5  13     1674.06     1559.63     82.52 o 
   4   5  13       66.33       40.18    135.04 o 
   5   5  13      517.37      701.75     86.94 o 
   6   5  13       11.55     -126.62    163.62 o 
   7   5  13      480.86      534.66     71.73 o 
   0   6  13      115.43      -23.00    153.98 o 
   1   6  13       34.59       28.68     72.42 o 
   2   6  13      429.19      373.84     55.80 o 
   3   6  13       98.88      -14.99     81.06 o 
   4   6  13      142.00       27.28    232.34 o 
   5   6  13       61.61      -14.62     79.81 o 
   6   6  13       10.62      -27.21    138.48 o 
   1   7  13     1041.48     1136.69     66.60 o 
   2   7  13       68.21     -112.43    169.23 o 
   3   7  13     1810.67     1665.71     82.48 o 
   4   7  13      240.24       88.08     97.90 o 
   5   7  13      546.89      555.47    143.56 o 
   6   7  13      326.36      310.95     70.16 o 
   0   8  13      664.79      629.41     82.89 o 
   1   8  13       51.15      -63.76     78.32 o 
   2   8  13      441.75      450.10    163.71 o 
   3   8  13        2.78     -107.79    146.77 o 
   4   8  13      196.42      177.17     75.06 o 
   5   8  13       28.19       40.21     81.58 o 
   1   9  13     1322.83     1462.59     78.25 o 
   2   9  13      555.35      507.19     65.33 o 
   3   9  13      686.98      802.19    108.25 o 
   4   9  13       87.06      136.76     81.32 o 
   5   9  13      484.71      434.23     74.28 o 
   0  10  13      197.07      149.99    109.39 o 
   1  10  13        3.79     -100.06     96.83 o 
   2  10  13       89.21       34.29    133.09 o 
   3  10  13       22.61     -199.72    163.28 o 
   4  10  13        0.00     -370.47    185.24 o 
   1  11  13      827.35      896.38     83.49 o 
   2  11  13       40.71       -6.86    147.75 o 
   0   0  14     1955.34     2151.06    113.13 o 
   1   0  14     2248.32     2070.33     77.51 o 
   2   0  14     1262.03     1368.57     66.53 o 
   3   0  14     1298.01     1321.34    310.94 o 
   4   0  14     1269.76     1263.90     70.26 o 
   5   0  14       17.72      -18.49    115.18 o 
   6   0  14     1466.51     1576.29     84.86 o 
   7   0  14      210.14       89.65    113.78 o 
   1   1  14      940.32      968.28     64.45 o 
   2   1  14      175.61      210.87     68.18 o 
   3   1  14        3.46      -69.86    136.28 o 
   4   1  14      150.46      145.61     65.83 o 
   5   1  14        0.21      -37.66     91.26 o 
   6   1  14       28.49     -118.11     72.51 o 
   7   1  14       92.56      140.61    103.43 o 
   0   2  14     2630.25     2655.49     98.73 o 
   1   2  14      178.33     -184.28    136.88 o 
   2   2  14      612.26      487.22     84.40 o 
   3   2  14      578.97      544.36     58.31 o 
   4   2  14      339.09      592.86     63.96 o 
   5   2  14      237.35      247.74    133.22 o 
   6   2  14      778.19     1030.96     73.40 o 
   7   2  14       59.93      -20.43    101.30 o 
   1   3  14       49.99       69.08     78.50 o 
   2   3  14      685.75      572.75     76.76 o 
   3   3  14       79.39       32.22     79.94 o 
   4   3  14       25.56       29.66    129.62 o 
   5   3  14       73.81       87.13    100.43 o 
   6   3  14       30.47     -171.86    104.76 o 
   7   3  14       99.66      180.86     71.29 o 
   0   4  14      816.03      909.63     75.87 o 
   1   4  14      518.40      421.77     56.61 o 
   2   4  14     2334.32     2347.28     81.56 o 
   3   4  14      366.15      131.54    106.29 o 
   4   4  14     1555.25     1602.58    103.50 o 
   5   4  14        9.16      -43.86     91.07 o 
   6   4  14      219.65      155.51    107.74 o 
   1   5  14      705.52      831.97     63.45 o 
   2   5  14      221.22      123.59     87.80 o 
   3   5  14      155.34      107.92     65.70 o 
   4   5  14      217.87      137.19    126.60 o 
   5   5  14        1.27      -73.35     99.96 o 
   6   5  14       73.40       42.44     89.62 o 
   0   6  14       90.81      -30.00     75.58 o 
   1   6  14       25.56      -64.57     83.42 o 
   2   6  14      406.80      432.74     56.95 o 
   3   6  14      421.65      564.76    118.57 o 
   4   6  14      690.26      570.14    135.44 o 
   5   6  14      436.64      607.37     65.04 o 
   6   6  14      210.84       82.14    113.32 o 
   1   7  14      594.29      575.52     66.81 o 
   2   7  14      450.85      580.97     62.53 o 
   3   7  14        5.53      -79.56     94.51 o 
   4   7  14       34.87      -99.18    183.52 o 
   5   7  14       49.93       48.46    119.40 o 
   0   8  14     2851.05     2629.95    116.47 o 
   1   8  14        0.54      -66.83    139.76 o 
   2   8  14     1254.69     1376.32    109.91 o 
   3   8  14        1.18     -175.74    216.51 o 
   4   8  14      901.37     1065.73    131.08 o 
   5   8  14        6.87     -102.49    109.25 o 
   1   9  14       43.92     -100.64    157.73 o 
   2   9  14        0.47     -210.92    189.13 o 
   3   9  14      147.46      133.60     88.97 o 
   4   9  14        7.09     -207.40    111.58 o 
   0  10  14     1828.23     1621.38    108.21 o 
   1  10  14       39.95     -114.30    148.17 o 
   2  10  14      898.62      932.85     84.27 o 
   3  10  14       72.01      -88.93    122.87 o 
   1   1  15     2384.94     2421.32    105.95 o 
   2   1  15        8.79       -6.61     82.24 o 
   3   1  15      625.65      605.67     65.83 o 
   4   1  15      221.89      298.69     87.12 o 
   5   1  15      619.94      697.91     71.27 o 
   6   1  15      106.38      170.03     68.12 o 
   0   2  15       95.48       40.58    140.46 o 
   1   2  15      235.53      202.55     68.85 o 
   2   2  15        2.73      -72.70     85.64 o 
   3   2  15      556.04      449.15    157.56 o 
   4   2  15      131.41      -97.47    141.86 o 
   5   2  15      438.39      486.29     68.53 o 
   6   2  15        0.49      144.96     80.50 o 
   1   3  15       26.37      -20.00     90.84 o 
   2   3  15       38.12     -107.87    124.50 o 
   3   3  15      915.28      868.97     68.78 o 
   4   3  15      123.43      -82.67    152.28 o 
   5   3  15      916.26     1107.47     77.15 o 
   6   3  15        2.18     -113.67    163.84 o 
   0   4  15      210.99      196.48     81.07 o 
   1   4  15      150.67       92.52     51.78 o 
   2   4  15      380.80      143.81     95.92 o 
   3   4  15      329.85      395.92     62.42 o 
   4   4  15       61.40      123.62     96.50 o 
   5   4  15       72.01     -127.61    147.43 o 
   6   4  15       83.36      -59.94    104.33 o 
   1   5  15     1670.24     1613.17     82.22 o 
   2   5  15      197.63       40.61    134.43 o 
   3   5  15     1295.43     1447.41     81.21 o 
   4   5  15      115.04       40.03     90.63 o 
   5   5  15      464.07      467.88     68.55 o 
   0   6  15      430.16      491.36     78.69 o 
   1   6  15        7.76      -46.65     96.94 o 
   2   6  15       15.13      -84.85     93.76 o 
   3   6  15        3.68       63.08     75.75 o 
   4   6  15       10.97      -21.87    135.54 o 
   5   6  15       11.40      -38.05    102.52 o 
   1   7  15     2391.22     2325.55    125.64 o 
   2   7  15       26.96     -140.14    130.85 o 
   3   7  15     1653.51     1659.75     88.17 o 
   4   7  15       16.98       23.01     90.83 o 
   0   8  15        7.88     -193.35    179.59 o 
   1   8  15       16.62      -72.63    142.08 o 
   2   8  15       61.52     -247.50    159.73 o 
   3   8  15      225.64      287.27    126.68 o 
   4   8  15      148.96       73.77    107.34 o 
   1   9  15       28.43       18.51     65.68 o 
   2   9  15       85.55       -9.82    183.60 o 
   3   9  15       20.90      -55.77     83.65 o 
   0  10  15       83.06     -327.10    210.57 o 
   1  10  15        9.87      -29.05    166.18 o 
   0   0  16      188.54     -115.34    176.81 o 
   1   0  16      153.29      178.86     75.02 o 
   2   0  16       75.64       95.77     55.42 o 
   3   0  16       98.56     -135.65     70.23 o 
   4   0  16      695.63      570.81    123.43 o 
   5   0  16      805.01      823.63     74.22 o 
   6   0  16     1460.00     1503.11     91.09 o 
   1   1  16       57.32       -6.06     86.29 o 
   2   1  16      477.63      481.48     71.16 o 
   3   1  16        7.08     -191.54     95.77 o 
   4   1  16      824.75      943.14     71.80 o 
   5   1  16       33.16       -7.04     88.28 o 
   6   1  16      210.77      242.54     73.32 o 
   0   2  16     2367.61     2210.85    191.29 o 
   1   2  16        6.75      -32.99     95.17 o 
   2   2  16     1687.43     1738.81     82.06 o 
   3   2  16       38.47     -139.60    135.84 o 
   4   2  16      668.65      630.07     73.79 o 
   5   2  16        0.48     -119.97     97.61 o 
   1   3  16       32.39      -64.82    135.98 o 
   2   3  16       88.77       71.10     95.11 o 
   3   3  16       24.35        8.86     77.05 o 
   4   3  16       54.57      -67.34     94.79 o 
   5   3  16        7.82     -316.21    162.19 o 
   0   4  16     2140.04     2185.76    152.80 o 
   1   4  16       75.55      -41.17    142.96 o 
   2   4  16     2284.26     2142.67    174.96 o 
   3   4  16        0.13      -22.03     93.59 o 
   4   4  16      955.94      960.87     78.76 o 
   5   4  16       46.73       67.21    102.07 o 
   1   5  16      316.09      296.24     89.77 o 
   2   5  16       41.62       36.04     76.89 o 
   3   5  16      122.96      -36.73    102.73 o 
   4   5  16      249.72      228.02     84.86 o 
   5   5  16        4.49      -45.91     70.63 o 
   0   6  16        9.88     -116.36    152.66 o 
   1   6  16       17.50       85.88     78.18 o 
   2   6  16       28.97      -91.73    119.57 o 
   3   6  16       14.65     -141.23    152.32 o 
   4   6  16      371.88      453.53    145.80 o 
   1   7  16        1.15     -176.43    105.43 o 
   2   7  16        0.26      -52.43     86.54 o 
   3   7  16        2.64     -185.19    170.34 o 
   0   8  16      458.15      290.58     93.59 o 
   1   8  16        3.15      -10.92     85.94 o 
   2   8  16      519.31      534.63     74.21 o 
   1   1  17     3459.09     3135.95    108.31 o 
   2   1  17       62.74       40.33     76.92 o 
   3   1  17      346.00      215.15     86.69 o 
   4   1  17       19.00       49.93    111.27 o 
   5   1  17      446.20      427.00     70.74 o 
   0   2  17       78.61      145.92     83.47 o 
   1   2  17      225.48       78.37     71.80 o 
   2   2  17      143.16      -89.07     86.15 o 
   3   2  17      129.38      162.35     60.19 o 
   4   2  17      124.67      130.30    104.25 o 
   5   2  17       54.82      -55.53    115.58 o 
   1   3  17        4.47     -295.00    149.56 o 
   2   3  17       86.48       96.38     99.62 o 
   3   3  17      813.72      720.71    180.30 o 
   4   3  17      417.34      372.93    106.13 o 
   0   4  17        1.26      -69.98    158.84 o 
   1   4  17       97.83      171.43     71.64 o 
   2   4  17      127.80      207.42     69.13 o 
   3   4  17      237.10      202.70    121.41 o 
   4   4  17       23.34      -81.76    159.18 o 
   1   5  17      439.57      413.58     69.19 o 
   2   5  17       98.83        7.84     69.44 o 
   3   5  17      891.99      744.91    242.86 o 
   4   5  17      105.77       44.80    147.75 o 
   0   6  17      117.79      132.63     72.33 o 
   1   6  17        2.92      -79.54     82.44 o 
   2   6  17       15.56     -215.33    198.78 o 
   3   6  17       48.42      -22.39    155.30 o 
   1   7  17      860.17      973.07     84.40 o 
   2   7  17       71.15       18.48    106.03 o 
   0   0  18      252.37      134.42    112.02 o 
   1   0  18      139.65      124.27     77.71 o 
   2   0  18      346.62      447.90    137.85 o 
   3   0  18      296.56      292.52     62.66 o 
   4   0  18      267.24      170.61    119.45 o 
   1   1  18      280.48      329.83     66.01 o 
   2   1  18      201.42      164.97     73.30 o 
   3   1  18       22.91      -11.84    169.93 o 
   4   1  18        1.61     -108.77     82.75 o 
   0   2  18     2159.62     2280.94    114.37 o 
   1   2  18       53.88       37.82     93.58 o 
   2   2  18      996.70     1055.80     81.48 o 
   3   2  18       64.74       -1.50    163.35 o 
   1   3  18       22.71      -55.96    103.30 o 
   2   3  18       49.18     -144.05    106.81 o 
   3   3  18        1.59      -88.20    205.74 o 
   0   4  18      426.94      375.29    119.89 o 
   1   4  18       38.60      -20.67     84.87 o 
   2   4  18      703.72      743.50    198.98 o 
   3   4  18      104.12       29.81    174.05 o 
   1   5  18      347.10      186.04    140.92 o 
   2   5  18       20.93      -89.57     84.20 o 
   0   6  18      125.37      111.97    128.38 o 
   1   6  18      105.61        3.88     91.19 o 
   1   1  19      575.91      393.12    178.72 o 
   2   1  19      169.33       26.92    139.80 o 
   0   2  19      343.91      104.83    168.66 o 
   1   2  19       75.22      -49.50    111.68 o 
   2   2  19        5.72      -17.76    174.59 o 
   1   3  19      697.19      683.06     80.29 o 
                                                 
